# Supplementary material for: 1-(2,4-Dichloro­phen­yl)-3-(4-methyl­phen­yl)prop-2-en-1-one
Source: Acta Crystallogr Sect E Struct Rep Online. 2008 Apr 30;64(Pt 5):o936. doi: 10.1107/S1600536808011008 (PMC2961235; doi:10.1107/S1600536808011008)
Supplement: Supplementary file 2 [file e-64-0o936-Isup2.hkl]

#
# h,k,l, Fc-squared, Fo-squared, sigma(Fo-squared) and status flag
#
data_I
_shelx_title ' patil104m in Pbca (100K)'
_shelx_refln_list_code          4
_shelx_F_calc_maximum      272.96
_exptl_crystal_F_000      1200.00
_reflns_d_resolution_high  0.5785
 
loop_
 _symmetry_equiv_pos_as_xyz
 'x, y, z'
 '-x+1/2, -y, z+1/2'
 '-x, y+1/2, -z+1/2'
 'x+1/2, -y+1/2, -z'
 '-x, -y, -z'
 'x-1/2, y, -z-1/2'
 'x, -y-1/2, z-1/2'
 '-x-1/2, y-1/2, z'
 
_cell_length_a    12.5485
_cell_length_b     7.4775
_cell_length_c    28.7764
_cell_angle_alpha  90.000
_cell_angle_beta   90.000
_cell_angle_gamma  90.000
 
_shelx_F_squared_multiplier     1.000
 
loop_
 _refln_index_h
 _refln_index_k
 _refln_index_l
 _refln_F_squared_calc
 _refln_F_squared_meas
 _refln_F_squared_sigma
 _refln_observed_status
   2   0   0    10457.55    10566.72    175.51 o
   4   0   0      651.37      649.28     14.52 o
   6   0   0        4.73        3.72      2.39 o
   8   0   0     2254.54     2245.35     55.00 o
  10   0   0     1414.06     1478.68     79.00 o
  12   0   0     5971.83     6272.80    236.04 o
  14   0   0      650.89      630.41     63.50 o
  16   0   0      459.93      373.30     58.68 o
  18   0   0     1301.80     1350.16    108.34 o
  20   0   0     2090.90     2547.83    156.69 o
   2   1   0    23845.57    22859.39    323.89 o
   4   1   0     2108.68     1870.21     26.93 o
   6   1   0     5068.54     5328.97     63.91 o
   8   1   0     1905.28     1794.25     28.12 o
  10   1   0     1774.43     1793.11     48.77 o
  12   1   0      353.83      373.76     45.80 o
  14   1   0      189.74      170.91     53.76 o
  16   1   0      843.85      947.71     84.79 o
  18   1   0        8.89       12.29     22.55 o
  20   1   0      549.86      712.94     84.13 o
   0   2   0     6108.22     6102.64    116.40 o
   2   2   0      249.86      229.07     14.43 o
   4   2   0     4460.45     4206.01     55.18 o
   6   2   0        2.82       17.90      2.76 o
   8   2   0      290.50      375.52     18.97 o
  10   2   0     1257.74     1057.12     36.31 o
  12   2   0     1414.67     1338.12     65.05 o
  14   2   0      968.80     1095.08     77.21 o
  16   2   0      432.05      437.85     35.66 o
  18   2   0        1.63       -4.65     16.84 o
  20   2   0       64.06       24.09     27.86 o
   2   3   0    17637.56    18085.33    235.53 o
   4   3   0    16492.97    17275.93    173.56 o
   6   3   0    17428.87    17634.94    178.13 o
   8   3   0     1832.75     1975.18     26.96 o
  10   3   0      522.42      492.73     24.04 o
  12   3   0     1378.52     1307.57     58.71 o
  14   3   0      228.80      256.37     26.71 o
  16   3   0       59.42       30.44     16.84 o
  18   3   0     1364.77     1581.57    128.31 o
  20   3   0       41.49        8.15     27.87 o
   0   4   0       92.90      159.16     11.61 o
   2   4   0    38209.41    39745.18    409.73 o
   4   4   0      330.47      454.10     11.35 o
   6   4   0      213.83      249.15     10.49 o
   8   4   0        5.72       18.74      6.57 o
  10   4   0     1269.67     1299.73     36.02 o
  12   4   0     1231.68     1359.04     49.94 o
  14   4   0      110.38       79.65     23.13 o
  16   4   0      545.07      660.45     44.17 o
  18   4   0     1146.88     1484.56     79.93 o
  20   4   0       29.79        2.76     27.50 o
   2   5   0      298.91      223.93     12.29 o
   4   5   0     1702.54     1798.64     30.80 o
   6   5   0      188.28      237.22     11.71 o
   8   5   0     3432.25     3504.57    113.89 o
  10   5   0        1.49        4.16      7.65 o
  12   5   0      187.94      168.63     22.13 o
  14   5   0      690.58      776.60     44.91 o
  16   5   0       78.39       95.30     29.41 o
  18   5   0      131.68      119.44     48.49 o
   0   6   0     2991.87     2844.76     87.36 o
   2   6   0      132.27       74.51     10.54 o
   4   6   0      171.51      202.21     14.57 o
   6   6   0     7076.01     7432.08    110.10 o
   8   6   0      333.76      332.24     26.10 o
  10   6   0      194.27      158.26     41.10 o
  12   6   0     1879.87     1982.69     67.13 o
  14   6   0      780.55      879.72    126.59 o
  16   6   0       29.47       24.29     22.49 o
  18   6   0       48.47       37.92     28.77 o
   2   7   0       39.85       42.55      9.90 o
   4   7   0        8.88        8.28      7.99 o
   6   7   0     7431.17     7643.05    140.34 o
   8   7   0     1269.05     1310.72     49.73 o
  10   7   0      261.45      260.86     26.82 o
  12   7   0      526.65      493.61     36.83 o
  14   7   0      409.96      468.67     50.94 o
  16   7   0      512.59      510.27    102.59 o
  18   7   0      129.90      169.98     56.00 o
   0   8   0      421.23      490.72     38.25 o
   2   8   0      388.21      400.93     25.37 o
   4   8   0     1333.88     1439.74     64.97 o
   6   8   0      265.62      291.05     23.96 o
   8   8   0      868.69      862.87     62.99 o
  10   8   0        3.65        1.21     15.05 o
  12   8   0      263.09      306.57     92.88 o
  14   8   0      249.11      248.98     56.89 o
  16   8   0      336.53      527.79     84.99 o
   2   9   0        8.32       35.35     12.71 o
   4   9   0      243.35      261.03     35.20 o
   6   9   0      743.91      854.91     57.66 o
   8   9   0      731.50      626.47     42.77 o
  10   9   0      177.89      158.68     73.77 o
  12   9   0       76.58       78.24     29.90 o
  14   9   0      258.92      259.52     61.92 o
   0  10   0      613.95      687.56     52.97 o
   2  10   0       72.12       49.73     15.77 o
   4  10   0      588.47      567.22     42.09 o
   6  10   0      375.01      345.29     55.20 o
   8  10   0     1529.26     1596.83     66.72 o
  10  10   0      437.53      474.95     58.13 o
  12  10   0      282.17      397.16     51.82 o
   2  11   0       40.19       40.99     17.23 o
   4  11   0      297.41      340.95     31.78 o
   6  11   0       93.82       66.58     23.16 o
   8  11   0      395.08      448.66     99.11 o
  10  11   0      401.20      597.53     63.70 o
   0  12   0      444.73      457.48     53.79 o
   2  12   0       11.14       27.46     19.54 o
   4  12   0       14.87       26.44     20.34 o
   6  12   0        0.01       18.91     38.29 o
   8  12   0       43.33       65.87     32.66 o
   1   1   1     3229.39     3271.49     45.97 o
   2   1   1     5815.32     6065.65     62.76 o
   3   1   1     7479.85     7756.93     72.76 o
   4   1   1      523.49      525.90      6.41 o
   5   1   1     5912.38     5842.82     59.10 o
   6   1   1    15862.92    16975.68    143.66 o
   7   1   1     2595.78     2742.24     28.60 o
   8   1   1      564.95      629.53      9.58 o
   9   1   1      183.63      204.73      5.90 o
  10   1   1      827.32      783.49     21.43 o
  11   1   1      260.27      248.13     18.32 o
  12   1   1      270.39      243.14     19.38 o
  13   1   1        1.70        1.38      8.63 o
  14   1   1     1537.17     1536.97     47.73 o
  15   1   1       87.03       76.23     16.14 o
  16   1   1       14.23        1.97     13.32 o
  17   1   1       50.84       61.57     17.29 o
  18   1   1        6.33       17.55     16.35 o
  19   1   1       61.58       69.83     19.13 o
  20   1   1       78.94       54.92     19.27 o
  21   1   1        0.00       10.70     29.11 o
   0   2   1     7191.05     7723.29     94.61 o
   1   2   1    74509.16    65697.38    649.18 o
   2   2   1    26529.66    26149.91    339.81 o
   3   2   1      746.22      933.46     14.53 o
   4   2   1     4575.92     4923.84     42.26 o
   5   2   1      444.88      360.62      6.15 o
   6   2   1      430.63      459.82      6.67 o
   7   2   1     2627.10     3044.37     30.91 o
   8   2   1      737.27      720.04     12.61 o
   9   2   1      374.07      445.98     10.50 o
  10   2   1      194.67      225.74     11.86 o
  11   2   1      442.23      413.79     23.05 o
  12   2   1      604.55      620.06     28.54 o
  13   2   1      300.84      281.52     21.97 o
  14   2   1        4.50       25.57     11.36 o
  15   2   1       16.00       12.66     12.19 o
  16   2   1        0.61        5.21     11.17 o
  17   2   1       81.52       69.28     14.59 o
  18   2   1       84.93       93.65     17.10 o
  19   2   1       56.11       44.54     16.97 o
  20   2   1       14.83       29.79     18.40 o
  21   2   1      151.92      155.50     48.77 o
   1   3   1       73.67      106.50      4.72 o
   2   3   1      923.07     1088.71     13.94 o
   3   3   1        7.22       11.15      2.22 o
   4   3   1     7322.95     8327.88     65.44 o
   5   3   1        0.01        0.77      1.75 o
   6   3   1      454.39      433.94      7.51 o
   7   3   1      356.68      365.33      7.29 o
   8   3   1      101.62      174.35      4.66 o
   9   3   1      355.04      377.84      9.83 o
  10   3   1      313.82      336.66     12.93 o
  11   3   1      236.98      223.90     19.18 o
  12   3   1      301.06      254.24     16.61 o
  13   3   1      193.28      186.98     18.88 o
  14   3   1      154.74      173.17     15.80 o
  15   3   1      145.40      115.29     14.75 o
  16   3   1      254.89      282.16     21.74 o
  17   3   1       32.80       21.73     13.85 o
  18   3   1      143.51       99.73     18.50 o
  19   3   1        7.36       14.36     17.56 o
  20   3   1        7.41       18.65     18.81 o
  21   3   1        8.57       14.32     20.55 o
   0   4   1     6822.61     6844.76     78.43 o
   1   4   1     1252.45     1257.59     14.19 o
   2   4   1       68.19       89.19      4.46 o
   3   4   1      121.73      112.48      4.49 o
   4   4   1        7.15        4.84      2.21 o
   5   4   1      264.88      252.90      6.46 o
   6   4   1        2.05        9.72      2.64 o
   7   4   1     1268.99     1369.27     16.34 o
   8   4   1     3449.63     3327.18     38.93 o
   9   4   1      153.74      160.09      9.22 o
  10   4   1      497.71      469.09     17.23 o
  11   4   1      246.00      226.09     18.49 o
  12   4   1      983.05      897.46     35.74 o
  13   4   1       93.56       83.79     11.73 o
  14   4   1       76.27       44.53     11.30 o
  15   4   1       34.39       19.53     11.03 o
  16   4   1        4.98        9.14     12.25 o
  17   4   1        1.73        3.41     13.22 o
  18   4   1       13.79        7.10     16.32 o
  19   4   1        7.18        4.97     17.22 o
  20   4   1       93.31       93.29     24.11 o
   1   5   1     1093.89     1168.40     15.79 o
   2   5   1       17.20       18.36      3.21 o
   3   5   1      123.95      119.42      5.41 o
   4   5   1     3823.66     4245.98     41.13 o
   5   5   1       26.96       25.39      3.33 o
   6   5   1      666.55      659.22     12.46 o
   7   5   1       74.61       83.06     10.64 o
   8   5   1        3.84        4.06      4.88 o
   9   5   1        9.04        5.75      5.17 o
  10   5   1       12.14        6.81      5.74 o
  11   5   1      481.79      500.72     19.00 o
  12   5   1       15.36       16.68      8.82 o
  13   5   1        1.74        0.41      8.28 o
  14   5   1       70.29       60.82     13.06 o
  15   5   1      109.22      104.87     17.25 o
  16   5   1      226.22      243.11     27.74 o
  17   5   1        0.19       -0.71     14.72 o
  18   5   1        2.02       18.08     17.79 o
  19   5   1        0.04       11.37     18.68 o
   0   6   1     4392.93     4640.84     89.25 o
   1   6   1        5.75        1.78      4.32 o
   2   6   1      251.18      269.54     12.36 o
   3   6   1      364.96      417.43     13.61 o
   4   6   1      855.08      994.52     22.87 o
   5   6   1     2124.90     2131.93     32.93 o
   6   6   1      173.24      161.65      8.85 o
   7   6   1      333.21      333.98     18.08 o
   8   6   1      135.76      112.81     18.78 o
   9   6   1      334.54      296.10     15.40 o
  10   6   1      158.46      128.73     11.62 o
  11   6   1       26.23       27.75      8.40 o
  12   6   1      380.49      402.32     23.14 o
  13   6   1      375.66      378.25     24.48 o
  14   6   1      167.22      144.93     18.58 o
  15   6   1        7.74       10.54     14.44 o
  16   6   1        9.13        8.43     15.92 o
  17   6   1      267.87      301.71     32.36 o
  18   6   1        1.20       13.04     18.97 o
  19   6   1       91.01      103.17     25.54 o
   1   7   1      404.96      374.83     16.55 o
   2   7   1     1774.51     1809.13     34.11 o
   3   7   1      124.24      132.12     10.53 o
   4   7   1      169.76      190.31     12.33 o
   5   7   1      224.84      219.82     13.26 o
   6   7   1       57.26       72.40      8.99 o
   7   7   1      728.53      773.10     27.87 o
   8   7   1       73.11       62.56     10.95 o
   9   7   1       90.50       60.16     11.18 o
  10   7   1      338.56      304.74     20.21 o
  11   7   1       94.98       62.02     12.65 o
  12   7   1      289.51      256.88     20.99 o
  13   7   1        1.70        8.27     14.25 o
  14   7   1        6.02      -10.71     15.13 o
  15   7   1      278.16      395.73     40.40 o
  16   7   1       16.31       -1.90     18.27 o
  17   7   1       23.30       13.77     22.30 o
  18   7   1       62.72       54.02     27.73 o
   0   8   1       11.68       21.54      9.50 o
   1   8   1       32.81       32.27      7.44 o
   2   8   1       68.50       74.32      9.10 o
   3   8   1       78.46       52.99      8.57 o
   4   8   1       93.99       98.63     10.57 o
   5   8   1     1209.85     1259.70     35.35 o
   6   8   1     1137.82     1219.83     37.57 o
   7   8   1      145.23      123.72     17.20 o
   8   8   1      112.21       88.12     13.37 o
   9   8   1      443.49      489.54     27.33 o
  10   8   1       54.95       56.69     13.58 o
  11   8   1        0.71       18.62     13.17 o
  12   8   1       78.35       60.27     17.97 o
  13   8   1       37.69       -4.54     20.23 o
  14   8   1       73.82      108.98     35.78 o
  15   8   1        5.77       -6.08     23.76 o
  16   8   1       14.98       20.65     27.65 o
  17   8   1       93.07       47.53     30.64 o
   1   9   1      740.69      780.67     25.97 o
   2   9   1      483.32      481.98     22.78 o
   3   9   1        8.49       -3.58      7.47 o
   4   9   1      102.24       89.13     11.42 o
   5   9   1      631.45      699.36     31.33 o
   6   9   1       19.89       15.54      9.46 o
   7   9   1      643.48      704.03     30.47 o
   8   9   1      185.45      154.10     23.62 o
   9   9   1       27.76       11.74     13.23 o
  10   9   1      196.82      175.79     21.80 o
  11   9   1      146.79      106.68     25.53 o
  12   9   1        1.77       11.07     19.87 o
  13   9   1      289.93      426.35     52.89 o
  14   9   1        2.44       46.52     28.32 o
  15   9   1       71.07       43.59     30.98 o
   0  10   1      104.58       85.21     17.56 o
   1  10   1      256.01      219.64     26.75 o
   2  10   1      131.43      113.11     13.47 o
   3  10   1       47.27       47.97     11.52 o
   4  10   1      208.93      231.78     21.77 o
   5  10   1        8.26        4.86      9.83 o
   6  10   1       91.43       66.75     14.98 o
   7  10   1       52.24       42.02     14.12 o
   8  10   1       18.51       14.65     14.16 o
   9  10   1       55.36      103.60     22.09 o
  10  10   1       14.38       -5.47     15.84 o
  11  10   1       67.20       76.65     22.30 o
  12  10   1       31.84       40.19     20.73 o
  13  10   1       27.85       13.69     27.94 o
   1  11   1      116.99      137.27     16.02 o
   2  11   1      180.64      186.85     17.43 o
   3  11   1       29.08       30.01     11.97 o
   4  11   1        2.27        3.14     11.21 o
   5  11   1        0.88       -3.45     11.44 o
   6  11   1       51.23       38.43     20.83 o
   7  11   1      147.33      135.51     23.71 o
   8  11   1        4.15        3.34     18.32 o
   9  11   1       85.99       65.27     22.89 o
  10  11   1      172.29      110.20     25.65 o
  11  11   1       39.23       19.84     21.79 o
   0  12   1      112.45       97.42     24.63 o
   1  12   1       65.39       79.40     15.85 o
   2  12   1       10.85       11.37     13.08 o
   3  12   1       16.19       14.35     13.14 o
   4  12   1      141.58      115.95     19.17 o
   5  12   1        0.12       11.71     16.46 o
   6  12   1       18.12       14.64     21.10 o
   7  12   1      375.34      365.29     37.47 o
   8  12   1      130.29      128.36     27.14 o
   0   0   2    11838.60       -0.70      0.70 o
   1   0   2     2303.01     2372.73     39.83 o
   2   0   2     1415.18     1426.23     17.73 o
   3   0   2     9207.09     8884.97    108.11 o
   4   0   2     1054.43     1096.52     14.56 o
   5   0   2    16718.91    17107.56    192.68 o
   6   0   2      268.84      203.95      5.41 o
   7   0   2      774.36      614.80      9.44 o
   8   0   2     2572.86     3201.30     53.73 o
   9   0   2       50.20       55.26      5.27 o
  10   0   2      319.76      312.61     21.45 o
  11   0   2       73.93       62.71     12.56 o
  12   0   2     3646.11     3438.29    105.82 o
  13   0   2       44.62       95.90     18.95 o
  14   0   2       90.99       61.82     19.70 o
  15   0   2        3.84      -10.43     14.15 o
  16   0   2      155.07      175.41     44.11 o
  17   0   2      432.29      380.41     44.25 o
  18   0   2        2.92       19.71     29.62 o
  19   0   2      339.63      471.84     70.18 o
  20   0   2       10.92       -6.75     36.99 o
  21   0   2       22.82        0.07     41.94 o
   1   1   2      315.61      270.23      5.63 o
   2   1   2     1176.88     1139.85     16.87 o
   3   1   2    16340.78    15998.01    153.97 o
   4   1   2    16511.28    16593.26    152.99 o
   5   1   2     5262.72     5566.32     47.88 o
   6   1   2      276.79      176.14      5.06 o
   7   1   2     2776.63     2987.53     30.90 o
   8   1   2     3137.26     3369.56     33.47 o
   9   1   2      408.44      389.48      7.25 o
  10   1   2     1083.58     1099.17     24.37 o
  11   1   2       83.18      100.05     11.88 o
  12   1   2      555.73      536.58     33.22 o
  13   1   2      360.60      403.51     24.92 o
  14   1   2       11.93       13.69     10.54 o
  15   1   2     1207.91     1316.83     45.95 o
  16   1   2       40.10       30.83     14.82 o
  17   1   2      176.75      190.42     31.49 o
  18   1   2      389.07      413.57     33.23 o
  19   1   2        1.57       17.27     17.98 o
  20   1   2      113.45      143.89     25.91 o
  21   1   2        3.08       16.47     28.21 o
   0   2   2    41651.89    39527.46    504.84 o
   1   2   2    21698.71    21362.68    213.44 o
   2   2   2    30361.05    28814.55    430.22 o
   3   2   2     5797.06     5852.21     66.46 o
   4   2   2       73.38       67.96      3.36 o
   5   2   2       25.78       28.36      2.20 o
   6   2   2       28.38       60.70      3.45 o
   7   2   2      280.71      299.48      5.42 o
   8   2   2       79.06      110.79      5.21 o
   9   2   2     8987.25     8832.95     87.03 o
  10   2   2      572.22      650.20     18.63 o
  11   2   2     1240.34     1266.48     34.66 o
  12   2   2      512.89      485.04     25.88 o
  13   2   2      437.13      461.03     26.89 o
  14   2   2      730.59      795.80     35.93 o
  15   2   2       31.66       18.61     12.80 o
  16   2   2      611.69      636.33     32.10 o
  17   2   2       75.07       49.42     14.88 o
  18   2   2      794.17      851.09     39.41 o
  19   2   2       10.11        2.06     15.22 o
  20   2   2      198.64      232.52     29.14 o
  21   2   2      510.07      555.76     41.93 o
   1   3   2     4883.93     4804.52     46.56 o
   2   3   2     2025.99     2149.49     23.09 o
   3   3   2       70.77       95.08      4.63 o
   4   3   2      279.73      403.19      9.17 o
   5   3   2     1078.23     1143.35     13.03 o
   6   3   2     8222.61     8717.10     67.31 o
   7   3   2     2720.83     2834.89     25.97 o
   8   3   2       89.14       50.59      3.00 o
   9   3   2      535.46      585.87     11.87 o
  10   3   2       45.05       49.51      6.10 o
  11   3   2      546.70      547.25     21.58 o
  12   3   2      424.86      403.68     20.13 o
  13   3   2     1055.24     1031.89     30.70 o
  14   3   2       13.22       21.31      9.58 o
  15   3   2       52.06       44.31     11.56 o
  16   3   2       95.38       95.45     16.06 o
  17   3   2       12.50       12.96     12.76 o
  18   3   2        5.50        5.81     14.19 o
  19   3   2       96.74       70.66     26.30 o
  20   3   2      211.68      237.91     30.00 o
  21   3   2        9.17       18.03     21.12 o
   0   4   2        1.51       18.53      4.25 o
   1   4   2      112.44      180.03      5.05 o
   2   4   2        0.67        2.93      2.05 o
   3   4   2     6291.94     6792.94     52.78 o
   4   4   2     1179.93     1174.98     15.21 o
   5   4   2      168.16      271.13      6.90 o
   6   4   2     1950.05     2162.43     23.67 o
   7   4   2     1337.55     1372.71     16.01 o
   8   4   2        9.60        8.90      3.70 o
   9   4   2      592.82      575.37     14.16 o
  10   4   2     1013.11      869.04     19.60 o
  11   4   2      117.08       94.02     11.05 o
  12   4   2      849.25      902.11     32.29 o
  13   4   2       68.61       61.38     10.96 o
  14   4   2      634.21      667.66     28.48 o
  15   4   2       50.87       36.33     12.81 o
  16   4   2        0.40        5.94     12.06 o
  17   4   2       46.74       36.15     15.49 o
  18   4   2        6.23       13.29     16.25 o
  19   4   2      123.04       94.70     22.19 o
  20   4   2       14.87       -8.09     18.17 o
   1   5   2       15.06       15.75      3.06 o
   2   5   2      160.64      191.84      6.20 o
   3   5   2     6390.23     6517.21     53.80 o
   4   5   2      610.15      628.01     11.18 o
   5   5   2     2374.57     2305.76     23.87 o
   6   5   2     3421.99     3764.28     37.81 o
   7   5   2     1722.77     1710.08     28.09 o
   8   5   2     2825.75     2918.26     43.77 o
   9   5   2      386.71      431.58     23.67 o
  10   5   2      973.80      936.46     25.72 o
  11   5   2      232.09      204.19     15.38 o
  12   5   2      139.22      135.17     13.75 o
  13   5   2       90.30       75.12     16.35 o
  14   5   2       15.52       21.36     11.72 o
  15   5   2     1393.36     1482.64     47.32 o
  16   5   2      136.78      113.04     21.32 o
  17   5   2      343.43      359.55     32.64 o
  18   5   2       93.44      116.55     23.39 o
  19   5   2       89.03       96.57     24.03 o
   0   6   2     2456.73     2561.90     57.31 o
   1   6   2     1132.92     1230.92     24.96 o
   2   6   2      808.42      893.46     20.78 o
   3   6   2      516.17      567.30     15.59 o
   4   6   2      765.47      819.59     18.34 o
   5   6   2      749.59      745.76     17.67 o
   6   6   2       25.61       21.90      4.74 o
   7   6   2     1660.80     1741.87     30.87 o
   8   6   2      200.69      229.19     21.17 o
   9   6   2       31.59       33.74      7.58 o
  10   6   2      162.63      177.95     16.60 o
  11   6   2      194.13      198.18     14.85 o
  12   6   2      129.52       78.95     18.76 o
  13   6   2       50.51       49.33     13.59 o
  14   6   2       22.89       16.83     11.82 o
  15   6   2        9.28        4.14     13.15 o
  16   6   2      275.32      297.88     30.67 o
  17   6   2       27.45       20.95     17.18 o
  18   6   2      197.90      147.56     29.63 o
  19   6   2      204.02      226.78     31.19 o
   1   7   2      388.97      397.84     16.10 o
   2   7   2      191.88      186.58     12.85 o
   3   7   2       11.87       11.61      5.73 o
   4   7   2      688.54      724.66     21.04 o
   5   7   2      164.90      182.00     12.22 o
   6   7   2      296.66      317.05     15.42 o
   7   7   2      193.44      160.97     13.87 o
   8   7   2       13.01       13.06      8.49 o
   9   7   2       70.90       52.27     10.58 o
  10   7   2       45.43       55.54     13.17 o
  11   7   2      383.05      352.84     22.53 o
  12   7   2      150.77      170.59     17.88 o
  13   7   2      132.99      119.75     20.46 o
  14   7   2      301.20      276.41     29.13 o
  15   7   2        3.25       17.25     19.24 o
  16   7   2       16.73        9.86     20.28 o
  17   7   2       94.36       62.11     25.59 o
  18   7   2      119.09      108.05     28.61 o
   0   8   2      172.47      158.46     17.33 o
   1   8   2     1222.69     1300.53     34.43 o
   2   8   2      715.95      718.80     25.97 o
   3   8   2      210.18      219.31     14.05 o
   4   8   2      258.89      264.14     17.85 o
   5   8   2        9.30       14.24      7.47 o
   6   8   2      204.01      233.44     14.96 o
   7   8   2        7.41        6.79      8.69 o
   8   8   2        0.12       10.19      9.42 o
   9   8   2      928.00     1055.73     73.40 o
  10   8   2      104.52       86.34     15.87 o
  11   8   2      271.39      322.28     25.39 o
  12   8   2      104.13      118.54     19.53 o
  13   8   2       60.10       77.61     27.00 o
  14   8   2      276.24      316.09     63.64 o
  15   8   2        1.06       -9.40     23.45 o
  16   8   2       89.81       75.74     31.34 o
  17   8   2       13.26       -9.18     25.53 o
   1   9   2      375.38      402.54     19.71 o
   2   9   2       99.48       66.48     10.50 o
   3   9   2       24.23       26.21      8.54 o
   4   9   2       26.14       25.80      9.16 o
   5   9   2       77.01       86.34     13.14 o
   6   9   2      726.42      788.26     29.01 o
   7   9   2       32.56       56.44     12.99 o
   8   9   2      251.85      219.24     19.82 o
   9   9   2        2.83       11.09     12.82 o
  10   9   2      127.92      131.82     19.63 o
  11   9   2       92.36      104.11     19.54 o
  12   9   2      367.79      445.27     36.63 o
  13   9   2       20.76      -26.96     26.96 o
  14   9   2        1.28        3.35     23.90 o
  15   9   2      102.78       89.16     32.78 o
   0  10   2      647.07      684.01     37.70 o
   1  10   2        0.39       -4.71      8.28 o
   2  10   2       67.52       54.01     11.50 o
   3  10   2       53.51       50.97     11.46 o
   4  10   2       16.60        8.05      9.68 o
   5  10   2      221.39      224.59     17.79 o
   6  10   2       51.34       29.76     13.00 o
   7  10   2       41.44       54.85     15.97 o
   8  10   2       27.39        4.40     14.28 o
   9  10   2       54.99       13.05     15.08 o
  10  10   2        6.08        1.34     17.12 o
  11  10   2       92.96       86.08     24.73 o
  12  10   2       17.90       27.48     20.34 o
  13  10   2      103.64       81.57     27.83 o
   1  11   2        3.07       -9.34      9.58 o
   2  11   2      181.95      185.34     17.47 o
   3  11   2      188.11      184.32     17.85 o
   4  11   2       89.60      103.67     15.56 o
   5  11   2        5.69        5.72     13.28 o
   6  11   2       32.91       28.55     15.96 o
   7  11   2        0.72       23.35     15.89 o
   8  11   2       15.99       -3.74     17.29 o
   9  11   2       58.27       88.40     23.62 o
  10  11   2       76.87       72.17     22.87 o
  11  11   2        0.01      -12.99     19.23 o
   0  12   2      183.26      188.19     29.76 o
   1  12   2        3.48       -5.47     12.56 o
   2  12   2        2.30        2.26     12.50 o
   3  12   2        0.36       -2.08     13.67 o
   4  12   2       31.32       51.42     15.91 o
   5  12   2       54.31       60.38     22.03 o
   6  12   2       54.69       54.58     21.00 o
   7  12   2        3.58       -6.40     20.15 o
   8  12   2        7.13        7.65     28.91 o
   1   1   3      102.51       94.79      2.33 o
   2   1   3    39275.45    36226.20    330.06 o
   3   1   3     9941.78     9762.09     87.67 o
   4   1   3      494.12      544.56      9.38 o
   5   1   3       31.60       87.04      2.56 o
   6   1   3     1176.23     1037.12     13.64 o
   7   1   3       56.46      103.80      4.16 o
   8   1   3      831.63      850.89     11.99 o
   9   1   3      512.08      592.83      9.37 o
  10   1   3       26.63       27.66      6.74 o
  11   1   3      616.04      656.76     22.55 o
  12   1   3       33.13       10.24      8.06 o
  13   1   3      123.20      131.89     18.42 o
  14   1   3       16.06       -6.40      8.82 o
  15   1   3      510.42      578.87     40.19 o
  16   1   3       11.25       -1.23     11.80 o
  17   1   3        0.05       -3.10     13.81 o
  18   1   3      186.34      195.52     35.17 o
  19   1   3       28.74       24.89     18.23 o
  20   1   3      273.28      211.58     42.45 o
  21   1   3       39.37       10.38     24.68 o
   0   2   3    11930.68    12098.11    174.87 o
   1   2   3     1003.52     1122.36     14.68 o
   2   2   3      437.50      443.17     10.55 o
   3   2   3        0.38        1.80      1.90 o
   4   2   3     4090.96     4366.91     38.22 o
   5   2   3       64.58       85.94      3.16 o
   6   2   3      831.90     1051.69     11.14 o
   7   2   3        3.62        2.13      1.42 o
   8   2   3       46.58       76.67      4.39 o
   9   2   3     1092.22     1100.93     15.78 o
  10   2   3       18.03       10.34      5.12 o
  11   2   3        6.94       -3.40      6.33 o
  12   2   3       97.99       27.93      9.31 o
  13   2   3      132.28      121.57     13.98 o
  14   2   3      239.32      239.93     28.22 o
  15   2   3       12.13       13.53     10.71 o
  16   2   3       83.57       73.18     18.30 o
  17   2   3       92.74       77.77     18.60 o
  18   2   3        0.97        7.94     13.44 o
  19   2   3        4.67        3.38     15.30 o
  20   2   3       71.15       75.90     20.53 o
  21   2   3        3.68       36.96     30.29 o
   1   3   3     1169.89     1155.99     13.92 o
   2   3   3      155.48      159.58      5.99 o
   3   3   3     2940.93     3021.32     36.67 o
   4   3   3     2165.17     2382.54     23.49 o
   5   3   3     2267.21     2480.21     23.16 o
   6   3   3      709.71      675.32      9.54 o
   7   3   3      155.16      230.62      6.79 o
   8   3   3       52.47       69.12      3.43 o
   9   3   3      356.97      365.55     10.12 o
  10   3   3      103.62      111.34      8.39 o
  11   3   3       26.13       21.77      7.45 o
  12   3   3       25.59        7.66      6.89 o
  13   3   3       13.36       15.33      8.10 o
  14   3   3       93.39       80.53     12.66 o
  15   3   3       23.54       18.43      9.82 o
  16   3   3      432.06      468.06     29.08 o
  17   3   3        4.90       22.89     13.87 o
  18   3   3       17.96       37.94     15.54 o
  19   3   3       12.10       26.99     16.27 o
  20   3   3       10.34        8.08     18.90 o
  21   3   3        6.34       34.53     21.76 o
   0   4   3     8956.86     9710.44    107.86 o
   1   4   3      177.62      178.78      5.53 o
   2   4   3     4841.53     5275.92     42.08 o
   3   4   3     3029.01     3274.09     27.85 o
   4   4   3     5644.25     5586.51     47.31 o
   5   4   3     1328.00     1312.22     15.95 o
   6   4   3      153.69      155.81      5.30 o
   7   4   3      933.24      945.19     12.37 o
   8   4   3     1689.91     1777.06     25.38 o
   9   4   3      786.50      789.75     16.13 o
  10   4   3       20.99       16.25      6.81 o
  11   4   3      331.80      297.12     15.88 o
  12   4   3       46.32       59.36     10.43 o
  13   4   3      226.57      226.98     23.06 o
  14   4   3      423.21      394.31     25.43 o
  15   4   3       16.89        9.94     11.33 o
  16   4   3      573.69      615.34     51.35 o
  17   4   3      178.17      171.19     21.58 o
  18   4   3        6.19       27.90     16.10 o
  19   4   3       17.10        9.07     17.74 o
  20   4   3      328.16      423.68     37.60 o
   1   5   3      122.62      163.83      6.14 o
   2   5   3       26.63       23.27      3.16 o
   3   5   3     1070.06     1106.45     15.17 o
   4   5   3     2473.44     2722.57     28.43 o
   5   5   3       73.51       88.24      5.14 o
   6   5   3     1069.45     1108.83     16.10 o
   7   5   3       11.34       23.35      5.15 o
   8   5   3      313.55      307.47     12.92 o
   9   5   3      476.95      471.76     17.34 o
  10   5   3      704.03      663.72     31.55 o
  11   5   3       25.02       26.78      7.53 o
  12   5   3      188.00      186.06     15.90 o
  13   5   3       93.91       97.15     23.09 o
  14   5   3       41.42       31.66     15.29 o
  15   5   3      534.85      580.61     37.28 o
  16   5   3      152.21      158.03     20.12 o
  17   5   3        0.08        1.57     13.24 o
  18   5   3      221.46      230.01     28.81 o
  19   5   3       33.13       26.42     19.69 o
   0   6   3      271.07      282.73     17.97 o
   1   6   3      135.49      132.99      9.31 o
   2   6   3        4.83       10.65      5.06 o
   3   6   3      983.66     1061.57     23.22 o
   4   6   3       11.15       10.97      4.50 o
   5   6   3       37.08       38.25      5.86 o
   6   6   3      239.23      267.47     10.09 o
   7   6   3       62.81       48.88      6.85 o
   8   6   3       50.33       67.91      9.28 o
   9   6   3      261.79      275.98     16.12 o
  10   6   3       22.29       22.36      8.52 o
  11   6   3       75.07       67.81     13.31 o
  12   6   3      222.21      223.24     25.76 o
  13   6   3       21.59       12.25     11.50 o
  14   6   3       99.71      133.77     17.91 o
  15   6   3        0.51       -3.63     12.07 o
  16   6   3        2.81        8.81     14.20 o
  17   6   3        0.48       -3.79     16.02 o
  18   6   3        2.86       -1.52     17.42 o
  19   6   3       16.08       19.06     21.05 o
   1   7   3      762.96      780.71     24.27 o
   2   7   3      848.73      866.96     22.18 o
   3   7   3      320.32      280.54     15.39 o
   4   7   3       48.20       52.59      7.60 o
   5   7   3       49.36       55.82      7.99 o
   6   7   3      731.49      722.07     24.10 o
   7   7   3        5.73        5.43      6.68 o
   8   7   3     1995.94     2023.58     45.57 o
   9   7   3      167.12      165.80     15.27 o
  10   7   3      284.88      354.62     31.50 o
  11   7   3      171.15      193.24     17.92 o
  12   7   3       26.28       12.99     12.49 o
  13   7   3       56.70       77.72     18.33 o
  14   7   3      743.10      784.10     48.61 o
  15   7   3       18.78       21.91     19.39 o
  16   7   3        5.45       25.75     21.08 o
  17   7   3        3.77      -14.92     17.91 o
  18   7   3       19.32       46.24     24.91 o
   0   8   3      545.17      596.15     29.54 o
   1   8   3        0.55        4.19      6.27 o
   2   8   3        4.88        4.43      5.98 o
   3   8   3      189.99      201.61     13.78 o
   4   8   3      436.77      455.78     19.16 o
   5   8   3       17.54       21.44     10.82 o
   6   8   3      461.60      466.79     24.62 o
   7   8   3       76.75       98.57     13.47 o
   8   8   3      245.88      215.61     18.30 o
   9   8   3        0.61        8.57     11.13 o
  10   8   3      173.01      169.50     19.00 o
  11   8   3       53.91       69.28     16.18 o
  12   8   3       17.34        6.94     12.77 o
  13   8   3       63.38       89.41     23.14 o
  14   8   3      606.71      611.51     94.74 o
  15   8   3        4.18        9.28     23.59 o
  16   8   3       16.46       57.74     29.43 o
   1   9   3      109.36       96.56     15.87 o
   2   9   3      101.69       83.26     11.04 o
   3   9   3       63.07       34.38      9.33 o
   4   9   3      128.72      116.31     12.42 o
   5   9   3       47.00       39.59      9.81 o
   6   9   3       66.65       59.46     11.84 o
   7   9   3       37.97       57.61     13.23 o
   8   9   3      247.51      267.05     23.94 o
   9   9   3        0.25        7.20     12.69 o
  10   9   3      210.49      183.26     38.35 o
  11   9   3       15.27       16.75     14.47 o
  12   9   3       40.36       59.52     19.30 o
  13   9   3      127.17      148.71     45.16 o
  14   9   3        4.23       -1.63     24.99 o
  15   9   3        1.38       16.77     27.62 o
   0  10   3        8.69       -0.44     16.53 o
   1  10   3      100.83       95.56     14.81 o
   2  10   3       69.74       59.15     11.74 o
   3  10   3        0.03       -3.86      9.08 o
   4  10   3      125.53      138.70     14.70 o
   5  10   3       24.17       26.46     10.93 o
   6  10   3      116.93      104.97     17.98 o
   7  10   3       75.55       69.95     17.16 o
   8  10   3       99.88      102.27     32.46 o
   9  10   3        0.72       -2.51     13.81 o
  10  10   3        0.19       18.02     15.80 o
  11  10   3       51.76       36.39     20.08 o
  12  10   3       16.91       17.66     20.43 o
  13  10   3        3.25       10.75     35.52 o
   1  11   3        7.20        3.33     10.39 o
   2  11   3        7.35        9.97     11.10 o
   3  11   3        0.16      -10.09     10.09 o
   4  11   3      154.22      186.60     19.29 o
   5  11   3       47.16       48.02     15.06 o
   6  11   3        8.77       -6.02     13.62 o
   7  11   3       79.47       55.53     18.27 o
   8  11   3       79.44       88.06     20.24 o
   9  11   3       23.70        2.83     17.89 o
  10  11   3      395.58      362.12     37.15 o
  11  11   3       86.34       75.46     24.72 o
   0  12   3       62.17       53.59     21.07 o
   1  12   3        0.39        3.42     12.55 o
   2  12   3       21.02       18.08     13.23 o
   3  12   3       34.25       39.07     15.08 o
   4  12   3       88.67       71.56     16.74 o
   5  12   3       15.98        0.37     16.67 o
   6  12   3       17.46      -11.54     16.30 o
   7  12   3       12.28        8.50     19.65 o
   0   0   4     7266.29     6917.71    112.46 o
   1   0   4        2.11       -1.00      1.00 o
   2   0   4       60.61       43.00      2.48 o
   3   0   4     6841.05     7005.44     80.70 o
   4   0   4     7934.51     7804.39     90.02 o
   5   0   4     5762.71     6105.70     71.30 o
   6   0   4     1097.94     1155.59     14.97 o
   7   0   4     4665.56     4568.46     47.11 o
   8   0   4     7001.52     7242.16     76.20 o
   9   0   4     6973.88     6969.99    121.58 o
  10   0   4      787.28      815.92     26.01 o
  11   0   4     2148.76     2024.39     58.36 o
  12   0   4     1625.00     1579.73     59.85 o
  13   0   4      226.44      206.53     26.96 o
  14   0   4     1243.44     1194.88     85.41 o
  15   0   4       12.67       19.91     17.30 o
  16   0   4      611.99      514.27    106.14 o
  17   0   4       64.49       87.08     46.11 o
  18   0   4        1.08       -3.54     20.49 o
  19   0   4       95.51      108.68     48.14 o
  20   0   4        3.93      -11.16     33.61 o
  21   0   4      319.25      356.84     73.49 o
   1   1   4     2278.39     2144.74     18.45 o
   2   1   4     2499.30     2628.79     26.17 o
   3   1   4    13908.66    13708.28    117.77 o
   4   1   4      401.25      414.28      6.96 o
   5   1   4     2872.58     2870.69     25.95 o
   6   1   4        2.60       -1.18      1.18 o
   7   1   4      254.31      298.94      5.43 o
   8   1   4        2.88        1.45      1.85 o
   9   1   4      858.66      969.62     12.96 o
  10   1   4       67.87       57.34      7.96 o
  11   1   4      908.31      871.19     27.88 o
  12   1   4       11.68        1.63      6.69 o
  13   1   4     1492.86     1528.43     41.25 o
  14   1   4      390.99      366.37     25.53 o
  15   1   4      929.54      983.61     53.20 o
  16   1   4      162.74      132.47     20.15 o
  17   1   4      352.72      360.07     26.81 o
  18   1   4       33.09       34.64     16.99 o
  19   1   4       17.32        4.41     17.06 o
  20   1   4       57.84        1.73     26.75 o
  21   1   4       15.42        6.29     23.28 o
   0   2   4      384.58      322.40      9.35 o
   1   2   4    12014.50    11723.30    123.70 o
   2   2   4        5.54        1.19      1.51 o
   3   2   4     3141.83     3078.70     36.22 o
   4   2   4     1714.73     1743.79     18.02 o
   5   2   4      835.96      843.54      9.97 o
   6   2   4      303.53      348.71      5.92 o
   7   2   4     1553.71     1491.00     15.46 o
   8   2   4     2616.94     2698.05     27.92 o
   9   2   4     4056.56     3996.16     39.41 o
  10   2   4      128.17      111.43      9.53 o
  11   2   4     1009.59     1054.36     28.23 o
  12   2   4      798.55      786.79     26.20 o
  13   2   4      142.63      156.75     15.34 o
  14   2   4       38.33       20.49      9.91 o
  15   2   4       28.01       24.08     11.81 o
  16   2   4       96.71       81.57     17.07 o
  17   2   4      194.35      161.73     27.95 o
  18   2   4        3.21       -3.11     14.99 o
  19   2   4      145.58      140.66     21.56 o
  20   2   4       12.50       24.75     22.42 o
  21   2   4      691.55      737.29     68.11 o
   1   3   4     9431.09     9359.74     86.38 o
   2   3   4     9668.94     9485.93     80.85 o
   3   3   4     4905.25     4770.53     43.79 o
   4   3   4      476.36      495.95      8.19 o
   5   3   4      993.96     1033.17     12.49 o
   6   3   4     1410.62     1374.06     15.14 o
   7   3   4      126.31      121.12      4.24 o
   8   3   4      171.17      167.73      7.46 o
   9   3   4     1439.22     1401.51     20.94 o
  10   3   4     3919.52     3867.69     53.03 o
  11   3   4       71.12       73.42      9.96 o
  12   3   4      118.46      119.58     13.43 o
  13   3   4     1852.52     1878.79     47.59 o
  14   3   4     1535.22     1574.93     40.54 o
  15   3   4     1010.58      985.82     37.98 o
  16   3   4      467.15      475.59     34.99 o
  17   3   4      324.84      348.53     44.06 o
  18   3   4        1.07       -9.35     13.55 o
  19   3   4       83.27       78.09     18.95 o
  20   3   4       44.22       29.07     18.48 o
  21   3   4        3.91      -26.87     26.87 o
   0   4   4      649.60      730.17     17.85 o
   1   4   4      896.46      958.53     11.82 o
   2   4   4     1488.39     1625.61     16.12 o
   3   4   4     3927.93     4221.88     34.36 o
   4   4   4      658.08      753.64     11.14 o
   5   4   4     1040.65      997.95     13.30 o
   6   4   4      276.77      328.28      7.30 o
   7   4   4     2638.72     2794.29     26.64 o
   8   4   4      173.81      156.08      7.99 o
   9   4   4     2180.09     2156.63     28.30 o
  10   4   4       10.32       24.76      5.61 o
  11   4   4      428.44      428.74     16.46 o
  12   4   4       22.51       19.89      8.03 o
  13   4   4      260.32      253.81     20.76 o
  14   4   4       11.74        5.63      9.89 o
  15   4   4       93.59       76.30     15.38 o
  16   4   4      155.25      137.01     18.71 o
  17   4   4        2.72       11.27     14.07 o
  18   4   4       16.22       24.95     15.54 o
  19   4   4      295.60      320.13     29.75 o
  20   4   4        0.47       -8.58     19.18 o
   1   5   4     1055.49     1042.04     14.87 o
   2   5   4     4341.13     4434.31     41.61 o
   3   5   4     1974.04     1977.47     22.21 o
   4   5   4      272.55      281.82      9.11 o
   5   5   4     1093.51     1138.55     18.72 o
   6   5   4      666.26      658.96     14.42 o
   7   5   4     1454.75     1514.99     26.34 o
   8   5   4      221.81      239.15     14.41 o
   9   5   4       17.78       14.39      5.58 o
  10   5   4     1882.72     1859.37     34.09 o
  11   5   4      318.60      334.90     21.17 o
  12   5   4      301.43      293.48     23.78 o
  13   5   4      134.05      144.45     17.18 o
  14   5   4       47.47       43.08     12.81 o
  15   5   4     1329.33     1393.01     45.94 o
  16   5   4       11.75        7.99     13.05 o
  17   5   4      167.84      148.05     22.10 o
  18   5   4       88.73       65.56     20.77 o
  19   5   4        0.05      -14.64     17.24 o
   0   6   4     1914.51     1919.52     47.26 o
   1   6   4      247.80      312.98     17.80 o
   2   6   4      207.49      239.78     11.28 o
   3   6   4     1872.62     1982.57     30.43 o
   4   6   4     2012.78     2147.04     29.92 o
   5   6   4     1027.92     1058.49     20.36 o
   6   6   4      444.43      496.20     19.00 o
   7   6   4      689.15      692.30     18.14 o
   8   6   4     1541.29     1573.98     36.79 o
   9   6   4      781.71      733.01     24.13 o
  10   6   4       27.91       26.56      8.31 o
  11   6   4      235.56      262.99     19.03 o
  12   6   4      251.33      217.99     22.20 o
  13   6   4      251.68      234.16     27.08 o
  14   6   4      344.48      378.60     27.83 o
  15   6   4       13.67       19.90     13.96 o
  16   6   4        0.09      -10.59     13.45 o
  17   6   4        8.48       27.63     18.33 o
  18   6   4       13.49       13.29     18.56 o
  19   6   4      549.42      585.25     50.87 o
   1   7   4      980.91     1016.95     24.19 o
   2   7   4       11.37        3.81      5.49 o
   3   7   4     1577.94     1654.56     32.52 o
   4   7   4       45.27       44.30      7.19 o
   5   7   4      348.81      387.27     20.32 o
   6   7   4       76.41       65.39     10.63 o
   7   7   4       58.50       48.56      8.89 o
   8   7   4      935.53      941.90     30.05 o
   9   7   4        2.21        5.60      9.20 o
  10   7   4        1.02        2.89      8.83 o
  11   7   4      306.04      287.06     20.76 o
  12   7   4        3.98       -5.94     11.39 o
  13   7   4      151.83      129.31     30.13 o
  14   7   4        2.44        1.95     14.80 o
  15   7   4      375.58      392.16     35.99 o
  16   7   4       79.66       81.92     27.19 o
  17   7   4      211.53      199.93     58.59 o
  18   7   4        9.85       14.65     24.22 o
   0   8   4      907.22      938.40     35.22 o
   1   8   4      168.57      155.03     12.10 o
   2   8   4       54.59       47.44      8.19 o
   3   8   4       93.12       83.54     11.09 o
   4   8   4      235.02      233.16     15.00 o
   5   8   4      332.44      346.25     17.69 o
   6   8   4       22.97       29.31      9.02 o
   7   8   4      346.76      328.98     20.86 o
   8   8   4      161.78      204.32     19.88 o
   9   8   4      414.37      454.05     28.08 o
  10   8   4       40.62       33.18     13.30 o
  11   8   4       65.89       59.94     15.07 o
  12   8   4        2.25      -12.44     12.44 o
  13   8   4        6.10       34.01     19.79 o
  14   8   4        0.45      -17.00     17.00 o
  15   8   4        0.19       42.48     26.81 o
  16   8   4        0.13       13.89     29.72 o
   1   9   4      206.89      191.53     14.76 o
   2   9   4      212.10      204.25     17.57 o
   3   9   4       69.98       52.73     10.10 o
   4   9   4       13.08        9.24      7.98 o
   5   9   4      185.79      190.32     15.38 o
   6   9   4       11.52        8.21      9.28 o
   7   9   4        7.86        8.74     12.00 o
   8   9   4      391.54      372.41     46.77 o
   9   9   4      163.62      155.42     20.30 o
  10   9   4       52.72       62.93     16.38 o
  11   9   4       41.48       48.40     16.54 o
  12   9   4       24.95       25.98     16.23 o
  13   9   4      120.16      144.37     40.71 o
  14   9   4       19.76       23.66     27.15 o
  15   9   4       72.49      116.21     35.99 o
   0  10   4       51.02       52.51     16.16 o
   1  10   4       18.52       10.32      9.28 o
   2  10   4        0.93       -3.43      8.80 o
   3  10   4       22.10       33.71     10.97 o
   4  10   4      251.80      268.23     18.78 o
   5  10   4       43.68       38.88     12.36 o
   6  10   4      147.75      131.10     17.56 o
   7  10   4      514.40      539.84     41.46 o
   8  10   4       11.22        5.00     13.60 o
   9  10   4       84.35       74.64     18.06 o
  10  10   4        3.15        2.96     15.00 o
  11  10   4       80.53       97.90     20.94 o
  12  10   4       15.47        2.03     19.23 o
  13  10   4       25.09       36.14     22.67 o
   1  11   4       65.64       85.89     14.08 o
   2  11   4       12.13        4.04     10.55 o
   3  11   4       61.65       42.73     13.34 o
   4  11   4        0.11       20.45     12.69 o
   5  11   4       36.47       14.48     14.15 o
   6  11   4      175.29      174.00     22.94 o
   7  11   4       10.05       12.88     15.18 o
   8  11   4       19.02       14.50     16.79 o
   9  11   4        9.64       22.50     18.23 o
  10  11   4       58.20       27.68     24.98 o
  11  11   4       15.61       30.84     21.81 o
   0  12   4       93.66       94.44     26.26 o
   1  12   4        2.19       12.21     13.04 o
   2  12   4        0.12        9.78     14.07 o
   3  12   4        2.43      -10.50     13.12 o
   4  12   4       60.40       47.32     17.08 o
   5  12   4       52.13       43.20     18.32 o
   6  12   4       13.13       16.08     17.08 o
   7  12   4        1.61       -3.59     17.63 o
   1   1   5     4563.00     4528.58     36.34 o
   2   1   5     2001.12     2019.18     20.28 o
   3   1   5     5955.02     5789.14     50.18 o
   4   1   5      181.16      190.74      4.03 o
   5   1   5       77.25      118.64      3.36 o
   6   1   5      423.10      343.26      5.70 o
   7   1   5     1612.27     1543.70     14.84 o
   8   1   5      208.82      188.36      5.42 o
   9   1   5       14.60       12.98      2.38 o
  10   1   5     1051.44      934.85     22.39 o
  11   1   5      400.78      428.73     18.59 o
  12   1   5      538.25      529.98     24.96 o
  13   1   5      286.74      253.19     18.93 o
  14   1   5      105.37      103.87     19.02 o
  15   1   5      899.93      936.75     46.27 o
  16   1   5        0.56       17.37     11.67 o
  17   1   5        3.46        5.67     13.94 o
  18   1   5      205.03      233.17     26.71 o
  19   1   5       10.83       11.07     29.58 o
  20   1   5      131.44       87.74     34.48 o
  21   1   5       79.34       68.65     36.99 o
   0   2   5       44.99       47.22      5.25 o
   1   2   5      516.86      435.86      7.00 o
   2   2   5      385.66      397.67      6.86 o
   3   2   5      186.78      168.93      7.04 o
   4   2   5      951.84      888.08     10.43 o
   5   2   5     2077.62     2031.16     19.32 o
   6   2   5        2.51       -1.19      1.19 o
   7   2   5       51.75       45.98      2.81 o
   8   2   5     1358.32     1335.83     13.93 o
   9   2   5      763.26      807.70     13.39 o
  10   2   5       43.26       35.69      6.63 o
  11   2   5       15.44       14.90      6.72 o
  12   2   5      340.35      349.68     25.19 o
  13   2   5      957.76      950.68     44.59 o
  14   2   5      348.99      285.24     20.54 o
  15   2   5       99.65       71.82     15.75 o
  16   2   5      308.78      333.58     28.30 o
  17   2   5       28.21       26.78     15.30 o
  18   2   5        0.36       -0.29     15.70 o
  19   2   5      192.55      181.26     23.60 o
  20   2   5      207.61      175.29     32.66 o
  21   2   5       27.77       15.55     31.08 o
   1   3   5     4240.52     4323.97     41.99 o
   2   3   5     2643.43     2771.01     26.10 o
   3   3   5     1762.39     1900.73     20.32 o
   4   3   5      781.17      840.86     11.64 o
   5   3   5      624.81      701.84     10.26 o
   6   3   5      145.67      172.32      4.97 o
   7   3   5      350.90      358.83      6.43 o
   8   3   5        2.26        5.90      2.48 o
   9   3   5      959.30      937.43     16.37 o
  10   3   5       27.84       23.51      6.00 o
  11   3   5     1256.07     1220.47     32.35 o
  12   3   5       13.81       13.67      7.22 o
  13   3   5       19.72       30.86      9.01 o
  14   3   5        1.54        3.55     10.86 o
  15   3   5       19.53        4.20     10.77 o
  16   3   5        1.15       10.93     10.84 o
  17   3   5       82.73       72.39     16.85 o
  18   3   5      170.82      126.21     20.22 o
  19   3   5      244.35      231.16     25.51 o
  20   3   5       62.64       46.60     18.99 o
   0   4   5       43.71       87.09      6.80 o
   1   4   5     1207.17     1215.38     13.32 o
   2   4   5     3503.35     3712.15     32.75 o
   3   4   5     2219.17     2349.52     21.66 o
   4   4   5      936.65     1004.58     13.01 o
   5   4   5     1312.78     1405.25     18.35 o
   6   4   5       36.18       37.43      3.48 o
   7   4   5      880.76      912.41     12.25 o
   8   4   5       47.67       35.48      5.67 o
   9   4   5     1351.07     1315.40     20.64 o
  10   4   5       31.91       28.04      7.43 o
  11   4   5        0.86        1.31      5.57 o
  12   4   5       13.43       10.25      7.69 o
  13   4   5      213.13      288.48     24.61 o
  14   4   5      178.38      138.31     18.62 o
  15   4   5       67.99       61.70     14.47 o
  16   4   5      120.03      125.39     18.27 o
  17   4   5       39.97       43.73     15.85 o
  18   4   5      291.54      317.99     28.51 o
  19   4   5        8.29       -3.59     15.11 o
  20   4   5       94.03       61.93     23.04 o
   1   5   5     1700.19     1736.20     20.21 o
   2   5   5       26.26       14.17      3.77 o
   3   5   5     2540.42     2727.68     28.02 o
   4   5   5       46.64       37.88      3.88 o
   5   5   5       11.69        9.79      3.56 o
   6   5   5       42.97       54.73      5.07 o
   7   5   5       74.29       77.34      7.30 o
   8   5   5       29.55       36.95      6.15 o
   9   5   5      291.73      300.71     13.90 o
  10   5   5      521.54      546.16     18.48 o
  11   5   5      351.21      334.78     18.43 o
  12   5   5       26.13       16.73      9.94 o
  13   5   5      116.84      138.12     16.82 o
  14   5   5       32.46       23.18     11.77 o
  15   5   5      110.50      103.80     17.03 o
  16   5   5       48.14       23.96     13.75 o
  17   5   5       11.57        8.04     14.05 o
  18   5   5        4.08       13.22     15.82 o
  19   5   5        5.65       -2.41     17.76 o
   0   6   5        4.22       13.47      7.30 o
   1   6   5      827.76      852.29     20.94 o
   2   6   5       12.79       10.61      4.28 o
   3   6   5      294.78      321.41     13.98 o
   4   6   5     1979.61     2102.45     32.00 o
   5   6   5      648.34      683.81     15.57 o
   6   6   5       41.07       47.60      5.43 o
   7   6   5      609.84      640.02     21.68 o
   8   6   5      291.72      299.64     18.66 o
   9   6   5      351.92      354.29     16.98 o
  10   6   5      188.97      142.15     14.37 o
  11   6   5        0.77       -4.69      7.93 o
  12   6   5       59.41       26.83     12.79 o
  13   6   5       76.41       74.51     15.08 o
  14   6   5      184.91      128.86     18.27 o
  15   6   5       59.01       51.94     15.99 o
  16   6   5      203.90      235.74     33.29 o
  17   6   5      186.49      168.99     23.34 o
  18   6   5       43.85       58.10     21.35 o
  19   6   5        8.46       27.98     23.70 o
   1   7   5      402.29      391.85     16.02 o
   2   7   5        0.11       -0.72      4.97 o
   3   7   5      787.45      787.71     21.64 o
   4   7   5      144.85      144.37     10.80 o
   5   7   5        9.16       10.42      6.83 o
   6   7   5      651.91      715.26     21.94 o
   7   7   5        0.13        1.26      6.72 o
   8   7   5      420.55      409.57     26.29 o
   9   7   5      423.09      391.25     24.59 o
  10   7   5        2.58       11.74      9.94 o
  11   7   5       44.11       48.18     12.02 o
  12   7   5        0.33       -1.68     11.73 o
  13   7   5        3.16       -9.10     12.27 o
  14   7   5       11.51       -0.32     14.89 o
  15   7   5       10.02        8.36     15.89 o
  16   7   5       37.40       60.96     20.54 o
  17   7   5        8.60       -2.51     21.38 o
  18   7   5        5.84       -5.01     22.24 o
   0   8   5      667.76      696.09     31.78 o
   1   8   5       85.51      109.02     10.42 o
   2   8   5       23.42       18.64      6.98 o
   3   8   5      132.06      138.51     11.73 o
   4   8   5      296.37      296.29     16.01 o
   5   8   5       43.27       49.30      8.68 o
   6   8   5       12.09        5.82      7.88 o
   7   8   5      329.05      310.06     22.85 o
   8   8   5       27.69       20.05     11.72 o
   9   8   5      174.82      146.13     18.89 o
  10   8   5       40.23       30.99     13.23 o
  11   8   5       12.07        4.84     12.44 o
  12   8   5      107.49      104.90     18.66 o
  13   8   5        4.32        2.08     15.08 o
  14   8   5       20.98       18.31     20.16 o
  15   8   5       12.24       28.04     26.45 o
  16   8   5       89.59       88.17     39.33 o
   1   9   5       71.26       67.25     10.64 o
   2   9   5      377.62      354.03     18.86 o
   3   9   5        0.06        0.70      7.77 o
   4   9   5        4.24       -1.97      7.79 o
   5   9   5      217.71      216.03     15.85 o
   6   9   5        6.76        0.10     10.37 o
   7   9   5      559.51      566.56     35.83 o
   8   9   5      119.82       84.81     23.12 o
   9   9   5       25.66       11.82     13.39 o
  10   9   5      477.52      472.18     31.68 o
  11   9   5       20.32       29.21     15.29 o
  12   9   5       58.75       46.71     17.16 o
  13   9   5       73.45       93.11     23.56 o
  14   9   5       89.22       72.32     45.77 o
  15   9   5       30.04       -9.99     27.31 o
   0  10   5      158.23      177.77     22.20 o
   1  10   5        0.03        4.44      9.32 o
   2  10   5      222.93      265.03     25.11 o
   3  10   5        2.87        3.00      9.19 o
   4  10   5        0.56        1.15     10.60 o
   5  10   5       63.69       52.77     13.20 o
   6  10   5       17.04        5.58     11.53 o
   7  10   5        6.24        7.49     13.68 o
   8  10   5        0.01        7.64     14.49 o
   9  10   5       13.74       18.94     15.28 o
  10  10   5       26.02       16.87     16.20 o
  11  10   5       11.41       13.90     16.87 o
  12  10   5      277.33      288.84     32.81 o
  13  10   5       26.62       24.39     24.16 o
   1  11   5        7.77       13.44     11.03 o
   2  11   5       21.17        7.95     11.14 o
   3  11   5        6.84        1.96     11.71 o
   4  11   5      260.55      230.30     21.05 o
   5  11   5       22.83       20.81     14.50 o
   6  11   5        4.96       -0.17     15.35 o
   7  11   5       51.78       48.61     17.94 o
   8  11   5       82.02       73.78     20.00 o
   9  11   5        5.44       16.02     17.35 o
  10  11   5        0.55       -6.52     16.47 o
  11  11   5        1.26       -0.24     19.44 o
   0  12   5        2.10        7.07     18.67 o
   1  12   5        0.12        4.39     13.59 o
   2  12   5       63.68       24.43     14.71 o
   3  12   5       61.57       40.87     15.74 o
   4  12   5        5.00       -1.10     14.83 o
   5  12   5      195.17      166.64     25.02 o
   6  12   5       20.31        8.00     16.91 o
   7  12   5        0.01       23.94     18.74 o
   0   0   6    12337.24    12289.70    198.21 o
   1   0   6      866.26      899.69     12.06 o
   2   0   6      136.40      146.55      4.48 o
   3   0   6    17177.03    16602.11    177.18 o
   4   0   6       41.26       64.68      3.25 o
   5   0   6       30.13       29.24      2.64 o
   6   0   6      947.99      960.21     15.31 o
   7   0   6       83.31       90.08      3.45 o
   8   0   6      338.56      281.35      9.57 o
   9   0   6    12965.19    12948.13    133.00 o
  10   0   6     1926.75     2058.56     47.89 o
  11   0   6     1915.41     1836.81     56.00 o
  12   0   6     2414.82     2476.52     69.41 o
  13   0   6      557.80      475.41     30.76 o
  14   0   6        2.04        4.25     11.68 o
  15   0   6      726.35      762.53     78.10 o
  16   0   6      834.59      798.64    125.63 o
  17   0   6      502.78      522.00     72.46 o
  18   0   6       48.84       55.44     38.43 o
  19   0   6      309.91      378.33     69.50 o
  20   0   6      446.39      424.89     77.14 o
  21   0   6      657.71      649.35     91.88 o
   1   1   6     9426.79     9107.45     65.06 o
   2   1   6      966.97     1013.49     11.00 o
   3   1   6     1570.85     1597.91     15.45 o
   4   1   6     1015.17     1037.35     10.83 o
   5   1   6      202.13      223.31      5.83 o
   6   1   6     5748.62     6164.02     49.33 o
   7   1   6      824.21      806.82      9.36 o
   8   1   6     1853.49     1906.24     17.97 o
   9   1   6        3.74       -0.85      2.02 o
  10   1   6      101.93       92.52      9.95 o
  11   1   6     4086.69     4008.94     67.20 o
  12   1   6      804.65      730.03     24.56 o
  13   1   6     1178.05     1211.65     47.18 o
  14   1   6        1.17       -3.13      8.81 o
  15   1   6      135.95      148.93     16.80 o
  16   1   6       34.55       33.70     15.26 o
  17   1   6       19.14        7.45     13.71 o
  18   1   6      267.38      314.78     88.92 o
  19   1   6      623.18      624.94     59.34 o
  20   1   6        0.07       17.31     27.72 o
  21   1   6        4.23       24.63     32.40 o
   0   2   6     5240.07     4869.85     60.33 o
   1   2   6      240.33      275.60      7.62 o
   2   2   6     1471.00     1390.34     15.44 o
   3   2   6      581.73      628.83      8.97 o
   4   2   6     1031.94     1028.71     11.72 o
   5   2   6     8824.99     8944.71     68.25 o
   6   2   6      212.22      191.31      4.44 o
   7   2   6     5129.71     5142.36     44.28 o
   8   2   6       20.92       13.43      2.03 o
   9   2   6      247.26      253.31      9.63 o
  10   2   6       57.14       58.41      7.05 o
  11   2   6       85.18       78.78     12.76 o
  12   2   6      574.35      541.08     37.24 o
  13   2   6      328.37      276.18     17.99 o
  14   2   6       31.25       21.79     10.41 o
  15   2   6        3.71        2.68     11.45 o
  16   2   6      161.04      112.32     18.88 o
  17   2   6      645.00      763.27     44.79 o
  18   2   6       63.81       66.56     19.80 o
  19   2   6       11.27      -18.38     24.08 o
  20   2   6        1.86       10.65     21.81 o
  21   2   6       66.30       18.55     24.66 o
   1   3   6     1405.42     1428.43     15.41 o
   2   3   6     3771.06     4071.90     35.52 o
   3   3   6     5679.74     5612.35     47.75 o
   4   3   6     4539.27     4784.81     42.17 o
   5   3   6     2894.02     2745.89     25.51 o
   6   3   6     3319.13     3141.22     27.00 o
   7   3   6      655.55      657.14      8.72 o
   8   3   6      171.53      197.16      7.77 o
   9   3   6     2352.50     2377.35     29.96 o
  10   3   6        5.25        3.01      5.15 o
  11   3   6      186.87      194.85     17.60 o
  12   3   6       72.76       67.29     10.04 o
  13   3   6      494.38      484.12     25.71 o
  14   3   6      352.08      328.15     26.04 o
  15   3   6     1693.82     1843.36     57.34 o
  16   3   6      366.18      285.41     24.10 o
  17   3   6      626.49      660.31     35.50 o
  18   3   6      288.39      309.58     29.23 o
  19   3   6      132.73      121.79     21.80 o
  20   3   6       42.00       55.99     25.77 o
   0   4   6     5936.00     6105.76     68.45 o
   1   4   6      623.63      605.41      8.48 o
   2   4   6     1010.82     1051.21     12.61 o
   3   4   6     1707.90     1800.19     17.98 o
   4   4   6       36.14       49.75      4.14 o
   5   4   6      975.79      923.11     12.75 o
   6   4   6       15.64       13.46      2.83 o
   7   4   6     2374.47     2344.74     22.97 o
   8   4   6       88.37       80.96      7.73 o
   9   4   6      283.17      282.16     10.14 o
  10   4   6      403.90      381.10     19.57 o
  11   4   6      727.99      711.89     23.73 o
  12   4   6      541.16      551.19     24.73 o
  13   4   6      208.18      185.75     21.98 o
  14   4   6      536.34      554.36     29.45 o
  15   4   6       56.19       50.22     14.22 o
  16   4   6        4.29       10.61     12.36 o
  17   4   6      406.40      409.56     29.53 o
  18   4   6      609.98      801.67     40.68 o
  19   4   6      257.22      260.87     30.48 o
  20   4   6       16.56       38.17     18.97 o
   1   5   6     6132.66     6322.69     52.60 o
   2   5   6     1044.26     1068.65     15.37 o
   3   5   6        0.22        1.22      2.75 o
   4   5   6      177.94      174.93      6.64 o
   5   5   6       40.84       35.55      4.13 o
   6   5   6      397.88      415.10     11.94 o
   7   5   6      205.76      205.34     10.52 o
   8   5   6       79.69       69.30      8.13 o
   9   5   6      122.01      117.16      9.51 o
  10   5   6      560.85      562.48     26.92 o
  11   5   6     1034.63     1128.06     30.65 o
  12   5   6       90.97       78.42     11.47 o
  13   5   6      583.88      531.43     29.07 o
  14   5   6       13.45       14.18     11.34 o
  15   5   6       40.32       41.57     16.44 o
  16   5   6       25.35        2.12     13.48 o
  17   5   6      336.30      357.87     28.76 o
  18   5   6        0.84        7.48     15.70 o
  19   5   6       57.33       76.20     25.31 o
   0   6   6     1576.82     1652.62     54.99 o
   1   6   6       21.87       23.75      7.05 o
   2   6   6      731.47      781.54     29.15 o
   3   6   6     3207.83     3348.86     44.26 o
   4   6   6      525.07      579.73     15.55 o
   5   6   6      129.82      126.63      8.59 o
   6   6   6       16.63       23.50      4.76 o
   7   6   6      281.35      275.43     13.49 o
   8   6   6      569.47      595.01     23.70 o
   9   6   6      754.35      718.24     32.60 o
  10   6   6      614.73      588.39     23.81 o
  11   6   6      422.64      493.23     29.47 o
  12   6   6       32.98       32.50     12.24 o
  13   6   6        2.34        7.93     12.14 o
  14   6   6      192.58      156.86     21.56 o
  15   6   6       76.38       87.11     16.96 o
  16   6   6        6.08        4.33     16.34 o
  17   6   6       51.88       58.26     20.59 o
  18   6   6       78.44       65.26     22.50 o
  19   6   6      222.87      325.23     40.52 o
   1   7   6      129.20      123.69     11.18 o
   2   7   6      393.10      453.69     25.63 o
   3   7   6     2265.34     2340.23     40.74 o
   4   7   6        0.54        3.32      5.31 o
   5   7   6       90.51       90.54      9.10 o
   6   7   6     1059.94     1128.11     27.21 o
   7   7   6       39.32       33.85      8.39 o
   8   7   6       23.35       31.61     10.16 o
   9   7   6      231.53      200.28     17.08 o
  10   7   6      186.45      221.19     23.33 o
  11   7   6        3.68        4.64      9.94 o
  12   7   6       33.96       21.82     12.88 o
  13   7   6      285.93      338.99     29.50 o
  14   7   6        1.77       11.51     15.64 o
  15   7   6      277.64      293.77     30.19 o
  16   7   6       69.54       74.20     21.56 o
  17   7   6       84.73       83.18     26.34 o
  18   7   6       28.30        1.00     23.60 o
   0   8   6      118.19      113.57     15.83 o
   1   8   6       89.84       76.70      9.18 o
   2   8   6      386.71      385.93     17.70 o
   3   8   6      231.39      232.86     14.81 o
   4   8   6       37.06       29.05      7.86 o
   5   8   6     1676.22     1817.26     37.35 o
   6   8   6      133.32      126.86     14.67 o
   7   8   6      564.51      604.73     29.21 o
   8   8   6       17.54        5.68     10.27 o
   9   8   6       16.80        7.15     10.83 o
  10   8   6       13.88       26.97     13.31 o
  11   8   6        0.03       -2.24     12.32 o
  12   8   6      131.22      142.34     22.67 o
  13   8   6      373.98      398.57     39.69 o
  14   8   6       30.99       59.42     22.51 o
  15   8   6        3.67       22.42     21.73 o
  16   8   6       17.16       -6.61     38.74 o
   1   9   6       50.92       42.98      9.25 o
   2   9   6       60.81       50.66     10.36 o
   3   9   6      152.32      152.91     13.71 o
   4   9   6      139.12      142.44     13.37 o
   5   9   6      341.89      356.69     21.55 o
   6   9   6       11.27       14.91     10.57 o
   7   9   6        2.27       11.90     11.77 o
   8   9   6       37.24       38.43     13.70 o
   9   9   6       97.55       58.05     15.97 o
  10   9   6       82.45       51.84     16.26 o
  11   9   6       51.39       50.45     16.33 o
  12   9   6        4.35       -1.27     14.37 o
  13   9   6        0.03       -0.69     17.76 o
  14   9   6        0.58       22.97     23.40 o
  15   9   6      181.31      177.79     39.85 o
   0  10   6       68.06       49.18     18.93 o
   1  10   6      265.83      259.22     18.34 o
   2  10   6        2.97        2.93      9.29 o
   3  10   6       14.09        8.07      9.74 o
   4  10   6       18.28        2.19     10.98 o
   5  10   6        6.74       12.07     11.79 o
   6  10   6       21.60       27.37     13.52 o
   7  10   6      120.75      136.62     20.43 o
   8  10   6       27.02       23.21     15.09 o
   9  10   6      329.20      321.05     28.59 o
  10  10   6        1.33       -3.05     15.28 o
  11  10   6       13.06       17.39     16.94 o
  12  10   6      206.82      212.02     33.53 o
  13  10   6       33.68       36.76     24.96 o
   1  11   6      202.38      204.21     22.90 o
   2  11   6        0.52       -8.15     11.21 o
   3  11   6       25.88       28.39     13.18 o
   4  11   6       68.07       67.55     15.37 o
   5  11   6       65.80       48.14     15.55 o
   6  11   6        6.29        1.36     14.97 o
   7  11   6        3.07       15.96     15.85 o
   8  11   6      165.63      143.02     22.26 o
   9  11   6       54.08       64.03     19.51 o
  10  11   6        1.15        4.22     18.11 o
  11  11   6      297.98      295.22     34.76 o
   0  12   6        1.70       -7.36     20.41 o
   1  12   6        0.63       -6.05     13.22 o
   2  12   6        1.21       -9.08     12.87 o
   3  12   6        7.81       10.28     14.59 o
   4  12   6       68.30       54.58     17.94 o
   5  12   6        5.66        7.17     15.69 o
   6  12   6        0.02        8.47     17.62 o
   7  12   6        2.49        5.98     17.99 o
   1   1   7      106.23       91.46      2.76 o
   2   1   7     8973.05     8609.04     63.69 o
   3   1   7     1786.81     1734.33     15.96 o
   4   1   7      503.15      558.64      7.30 o
   5   1   7     1297.80     1392.75     12.95 o
   6   1   7     3197.17     3187.59     27.20 o
   7   1   7        9.80       12.73      1.70 o
   8   1   7       11.29        6.33      1.74 o
   9   1   7     1066.57     1048.61     14.48 o
  10   1   7     1889.57     1792.87     36.44 o
  11   1   7     1999.36     1944.91     40.48 o
  12   1   7      611.95      573.98     22.25 o
  13   1   7      228.44      174.64     18.37 o
  14   1   7      256.79      264.42     18.43 o
  15   1   7       36.30       34.26     12.81 o
  16   1   7       87.77       67.18     16.85 o
  17   1   7       60.01       92.04     39.36 o
  18   1   7      958.15      926.11     67.60 o
  19   1   7       11.67       12.13     24.29 o
  20   1   7      103.37       53.28     30.71 o
  21   1   7       14.15       36.09     33.14 o
   0   2   7       28.69       15.48      2.69 o
   1   2   7     1954.48     1989.74     20.71 o
   2   2   7       11.23       10.00      1.81 o
   3   2   7      969.73     1001.05     12.98 o
   4   2   7     3063.53     3120.96     27.69 o
   5   2   7        1.71        3.45      1.51 o
   6   2   7      165.58      168.55      5.45 o
   7   2   7       75.94       82.27      3.69 o
   8   2   7     2230.83     2207.71     19.67 o
   9   2   7      167.06      139.15      6.96 o
  10   2   7      952.84      919.44     26.20 o
  11   2   7      342.70      376.16     18.07 o
  12   2   7       94.92       80.58     10.53 o
  13   2   7       63.21       52.23     11.26 o
  14   2   7       56.25       54.95     12.55 o
  15   2   7       82.40       99.26     17.50 o
  16   2   7     1465.19     1581.15     65.61 o
  17   2   7      175.47      173.08     29.24 o
  18   2   7      256.93      258.00     41.36 o
  19   2   7      154.87      182.46     40.25 o
  20   2   7       26.93       34.38     24.41 o
  21   2   7        4.80       12.60     22.41 o
   1   3   7     1630.73     1696.46     16.95 o
   2   3   7      979.84      954.74     11.14 o
   3   3   7        8.44       21.73      2.49 o
   4   3   7      585.85      624.78      8.89 o
   5   3   7       54.39       36.94      2.67 o
   6   3   7        6.58        9.66      2.05 o
   7   3   7       54.14       70.84      3.88 o
   8   3   7      131.18      135.42      5.44 o
   9   3   7      547.68      566.90     12.80 o
  10   3   7       31.22       27.94      6.20 o
  11   3   7      446.12      455.29     17.04 o
  12   3   7       57.80       56.17     17.84 o
  13   3   7        0.95       -7.61      7.61 o
  14   3   7       16.95        1.00      9.81 o
  15   3   7      188.77      171.31     21.27 o
  16   3   7      114.19      150.70     21.01 o
  17   3   7        9.81       11.76     12.97 o
  18   3   7      135.97      158.41     22.30 o
  19   3   7       17.29        7.42     21.10 o
  20   3   7        9.77       14.03     23.40 o
   0   4   7     2833.36     2756.14     30.96 o
   1   4   7      445.38      421.47      9.51 o
   2   4   7     1133.56     1315.35     14.10 o
   3   4   7        4.35       -1.98      1.98 o
   4   4   7     3810.61     3974.37     34.07 o
   5   4   7      624.21      568.08      9.41 o
   6   4   7       85.39       99.90      4.76 o
   7   4   7       97.61       96.77      4.81 o
   8   4   7      461.74      485.40     11.74 o
   9   4   7       22.69       15.05      5.44 o
  10   4   7       72.50       88.41      9.03 o
  11   4   7      269.80      258.27     24.16 o
  12   4   7      783.09      756.30     28.62 o
  13   4   7      376.40      353.99     22.12 o
  14   4   7        0.26       -9.07      9.07 o
  15   4   7       52.12       31.68     13.10 o
  16   4   7       21.17       27.63     13.31 o
  17   4   7      130.75      114.00     30.22 o
  18   4   7      145.16       88.80     19.13 o
  19   4   7        2.21       17.09     17.73 o
  20   4   7        9.08       -6.84     22.19 o
   1   5   7      913.81      990.83     13.05 o
   2   5   7        4.38        6.71      2.81 o
   3   5   7      300.36      391.45     10.37 o
   4   5   7      108.81      108.79      5.72 o
   5   5   7      159.77      176.26      9.48 o
   6   5   7       68.50       71.48      5.33 o
   7   5   7        0.26       -0.84      4.32 o
   8   5   7      382.14      414.83     16.31 o
   9   5   7      223.22      206.83     16.91 o
  10   5   7       89.19       70.63     11.14 o
  11   5   7       12.82       10.04      7.25 o
  12   5   7       53.43       27.23      9.44 o
  13   5   7      207.31      175.68     18.07 o
  14   5   7       19.97       26.13     12.99 o
  15   5   7       16.01       16.83     13.08 o
  16   5   7       89.18       47.26     16.31 o
  17   5   7        5.98       16.52     15.18 o
  18   5   7        0.62       -6.05     15.88 o
  19   5   7       48.71       47.69     20.18 o
   0   6   7      145.86      164.21     16.34 o
   1   6   7       89.57       81.39      8.53 o
   2   6   7        7.49        3.80      4.07 o
   3   6   7      581.33      625.55     15.39 o
   4   6   7     1503.22     1556.17     28.68 o
   5   6   7        8.26       -0.62      4.32 o
   6   6   7        1.83        4.42      4.72 o
   7   6   7      477.75      493.91     17.33 o
   8   6   7       39.11       45.32      8.55 o
   9   6   7      237.71      207.28     19.36 o
  10   6   7      124.67      110.11     12.43 o
  11   6   7       46.19       37.08     10.92 o
  12   6   7      142.02      136.69     17.16 o
  13   6   7        1.92        3.49     12.28 o
  14   6   7      129.45      136.97     21.22 o
  15   6   7       35.96       20.15     15.72 o
  16   6   7        1.51        2.06     16.58 o
  17   6   7        2.33        8.37     17.80 o
  18   6   7        4.90        3.95     19.42 o
   1   7   7      211.22      227.90     13.47 o
   2   7   7      893.56      952.86     22.33 o
   3   7   7       50.33       44.04      7.11 o
   4   7   7       96.21       91.92      8.54 o
   5   7   7      253.34      258.61     13.97 o
   6   7   7      938.30      988.30     29.55 o
   7   7   7      417.28      418.94     20.31 o
   8   7   7       42.71       44.28     10.55 o
   9   7   7        0.40       -1.28      8.61 o
  10   7   7      321.40      343.61     26.04 o
  11   7   7      425.77      402.67     24.47 o
  12   7   7        0.12        5.63     11.98 o
  13   7   7       94.29      104.45     18.18 o
  14   7   7       99.93      140.95     28.12 o
  15   7   7        4.30        5.31     16.29 o
  16   7   7       97.83       93.22     23.49 o
  17   7   7       19.10       23.87     20.34 o
   0   8   7      671.98      749.39     43.95 o
   1   8   7        1.98        1.41      6.09 o
   2   8   7        0.12       13.31      6.76 o
   3   8   7       85.21       79.07     11.20 o
   4   8   7       45.66       48.22      8.73 o
   5   8   7      363.73      384.81     20.19 o
   6   8   7        1.82        6.87      9.00 o
   7   8   7      192.16      199.34     26.95 o
   8   8   7       45.18       24.48     11.83 o
   9   8   7       93.77       72.23     16.87 o
  10   8   7      375.14      341.84     38.96 o
  11   8   7      105.52      108.89     18.51 o
  12   8   7      146.33      144.53     23.14 o
  13   8   7       49.46       63.93     19.59 o
  14   8   7       15.62       17.42     19.24 o
  15   8   7        5.90       19.47     21.94 o
  16   8   7        1.51       16.02     27.14 o
   1   9   7       25.99       22.25      8.21 o
   2   9   7      344.51      356.57     19.13 o
   3   9   7      478.33      495.71     21.85 o
   4   9   7       60.99       38.35     10.62 o
   5   9   7        0.28       -8.70      8.70 o
   6   9   7       24.19        4.15     10.14 o
   7   9   7        4.08        0.05     11.58 o
   8   9   7        8.38      -11.39     11.39 o
   9   9   7      187.12      203.20     22.21 o
  10   9   7      830.95      922.47     41.57 o
  11   9   7        5.27        6.85     14.17 o
  12   9   7       97.23       79.41     34.31 o
  13   9   7       53.33       58.28     24.51 o
  14   9   7       20.56       39.35     23.82 o
  15   9   7        0.66       29.07     28.59 o
   0  10   7      123.59      128.97     20.21 o
   1  10   7        3.48       -1.67      8.78 o
   2  10   7       42.72       35.02     10.56 o
   3  10   7       70.71       46.60     12.18 o
   4  10   7      270.77      248.69     20.03 o
   5  10   7      536.76      550.66     31.37 o
   6  10   7       48.49       29.91     13.27 o
   7  10   7      124.86      182.28     22.00 o
   8  10   7       93.11       79.90     25.67 o
   9  10   7        0.83       20.69     15.05 o
  10  10   7        5.03       10.93     15.18 o
  11  10   7        1.57        4.10     16.53 o
  12  10   7      184.84      249.90     28.10 o
  13  10   7       32.38       33.90     22.04 o
   1  11   7       87.69       97.15     15.83 o
   2  11   7        9.04        2.07     11.51 o
   3  11   7       47.79       65.96     14.67 o
   4  11   7       99.52       59.57     14.86 o
   5  11   7       37.88       15.44     13.93 o
   6  11   7       25.06       45.64     17.07 o
   7  11   7        0.02       -6.82     14.52 o
   8  11   7        1.57        4.49     15.97 o
   9  11   7       24.18       24.58     17.93 o
  10  11   7        9.41       13.31     18.31 o
   0  12   7       27.06        3.10     20.73 o
   1  12   7        0.93       -4.04     14.21 o
   2  12   7      129.77      123.32     18.82 o
   3  12   7       16.13       21.86     14.88 o
   4  12   7        0.08       11.46     15.67 o
   5  12   7       24.88       26.86     16.88 o
   6  12   7        0.05       16.84     17.51 o
   7  12   7       10.98       -3.63     17.81 o
   0   0   8     1762.31     1537.03     44.56 o
   1   0   8       12.26       12.69      1.91 o
   2   0   8     6250.02     6064.32     64.66 o
   3   0   8      350.86      362.77      8.30 o
   4   0   8    10253.19     9957.72    103.10 o
   5   0   8        5.50        8.71      2.62 o
   6   0   8       56.82       81.41      6.95 o
   7   0   8      132.76      123.59      4.96 o
   8   0   8     5069.47     5030.04     59.30 o
   9   0   8     1719.46     1689.76     25.24 o
  10   0   8      974.26     1070.71     44.94 o
  11   0   8      359.43      384.19     25.40 o
  12   0   8     1542.30     1583.15     66.62 o
  13   0   8       28.65       18.82     11.84 o
  14   0   8     2426.00     2512.40    105.50 o
  15   0   8      678.94      711.68     52.08 o
  16   0   8     1466.72     1619.67    112.96 o
  17   0   8      179.39      129.14     44.36 o
  18   0   8        2.90       -0.14     32.78 o
  19   0   8        4.01       -0.96     34.71 o
  20   0   8       44.59       70.11     48.21 o
  21   0   8        1.67      -30.72     38.43 o
   1   1   8     5559.73     5552.03     41.69 o
   2   1   8      112.87      114.99      3.29 o
   3   1   8     1889.11     1937.15     18.87 o
   4   1   8     4143.69     4060.90     33.26 o
   5   1   8      258.22      333.20      5.41 o
   6   1   8    10030.10    10100.95     71.08 o
   7   1   8      552.78      534.67      7.42 o
   8   1   8     6497.21     6579.69     48.49 o
   9   1   8      665.47      659.37     11.21 o
  10   1   8      498.18      519.47     15.72 o
  11   1   8     4129.69     3911.68     66.24 o
  12   1   8     2365.91     2326.35     54.82 o
  13   1   8        2.32        6.66      7.46 o
  14   1   8       54.77       55.22     12.36 o
  15   1   8        8.60        8.03      9.95 o
  16   1   8      360.92      394.18     35.33 o
  17   1   8       99.61      146.15     47.66 o
  18   1   8      413.56      312.30     44.77 o
  19   1   8      460.72      425.70     51.68 o
  20   1   8      255.97      250.82     67.84 o
  21   1   8        3.06        7.43     30.33 o
   0   2   8    16660.85    16430.19    178.02 o
   1   2   8      178.19      184.02      4.66 o
   2   2   8     5918.15     5983.27     52.15 o
   3   2   8     1029.71     1202.60     15.48 o
   4   2   8      109.47      141.30      5.33 o
   5   2   8     4127.61     4106.60     33.67 o
   6   2   8     1795.73     1719.67     17.37 o
   7   2   8     1292.97     1258.72     13.94 o
   8   2   8     1116.84     1075.10     11.85 o
   9   2   8       31.96       18.51      3.32 o
  10   2   8     1939.77     2009.31     34.71 o
  11   2   8      145.73      149.04     11.45 o
  12   2   8     6185.02     6239.90    107.87 o
  13   2   8      601.82      564.52     42.67 o
  14   2   8      782.98      883.04     34.01 o
  15   2   8        2.67       -8.82      9.94 o
  16   2   8      138.41      127.23     20.62 o
  17   2   8      102.44      111.33     20.61 o
  18   2   8      607.72      579.84     58.05 o
  19   2   8       15.01       43.83     29.96 o
  20   2   8        8.06       13.22     23.03 o
  21   2   8        0.53       -9.94     21.69 o
   1   3   8       73.22       97.96      3.61 o
   2   3   8     1572.72     1334.85     13.79 o
   3   3   8       25.91       19.34      2.35 o
   4   3   8     4280.58     4559.66     34.93 o
   5   3   8      163.35      194.09      5.35 o
   6   3   8      312.34      346.73      7.49 o
   7   3   8       69.74       81.93      3.67 o
   8   3   8      547.96      564.00     10.67 o
   9   3   8      215.17      232.65      9.32 o
  10   3   8     9203.22     9013.62    120.51 o
  11   3   8       92.98       87.59     10.02 o
  12   3   8      288.46      298.37     20.58 o
  13   3   8      209.92      208.02     20.07 o
  14   3   8       36.37       48.82     12.89 o
  15   3   8        5.54        8.46     11.36 o
  16   3   8        0.72        8.29     13.86 o
  17   3   8      145.82      136.32     19.77 o
  18   3   8      129.67      102.69     19.53 o
  19   3   8        3.38       23.00     22.53 o
  20   3   8       85.46       91.42     34.62 o
   0   4   8     7996.86     8132.67     77.13 o
   1   4   8      448.70      490.76      8.68 o
   2   4   8     2251.84     2246.21     20.47 o
   3   4   8      500.74      524.55      9.24 o
   4   4   8      755.11      751.41     11.31 o
   5   4   8      162.03      169.18      5.85 o
   6   4   8      353.97      387.33      8.07 o
   7   4   8      669.74      642.63     10.73 o
   8   4   8       16.27       14.24      4.09 o
   9   4   8      941.04      913.27     19.91 o
  10   4   8        3.60       10.11      6.23 o
  11   4   8      164.95      141.24     15.56 o
  12   4   8     1528.46     1596.52     68.56 o
  13   4   8        7.76        3.85      9.37 o
  14   4   8        6.12        1.54      9.54 o
  15   4   8       39.21       42.18     14.23 o
  16   4   8      441.01      439.07     29.52 o
  17   4   8      115.31      107.52     20.87 o
  18   4   8      263.97      303.68     33.55 o
  19   4   8       18.07        0.19     21.49 o
  20   4   8        7.25       33.23     26.34 o
   1   5   8     2291.27     2375.80     22.94 o
   2   5   8       10.36        2.15      2.69 o
   3   5   8       60.41       56.28      4.40 o
   4   5   8     1396.07     1392.28     18.28 o
   5   5   8      291.90      345.20      9.51 o
   6   5   8     7706.68     7735.99     71.53 o
   7   5   8      667.52      680.11     19.69 o
   8   5   8      309.24      317.95     14.83 o
   9   5   8       15.52       -3.08      5.91 o
  10   5   8       42.70       26.54      8.44 o
  11   5   8        3.49        6.65      7.64 o
  12   5   8      554.12      532.21     27.71 o
  13   5   8      442.27      462.47     25.70 o
  14   5   8      292.99      320.29     25.51 o
  15   5   8       16.18       35.35     13.90 o
  16   5   8      195.48      165.51     21.52 o
  17   5   8      387.51      434.58     59.45 o
  18   5   8      442.80      499.76     49.57 o
  19   5   8        0.45      -10.04     16.65 o
   0   6   8      481.03      503.44     17.69 o
   1   6   8      185.03      203.03      9.08 o
   2   6   8     1102.57     1132.15     21.51 o
   3   6   8      518.16      532.93     14.33 o
   4   6   8     1029.47     1040.41     21.62 o
   5   6   8       12.17        8.81      4.41 o
   6   6   8      710.66      756.49     20.10 o
   7   6   8      127.78      117.70     10.39 o
   8   6   8      181.18      168.49     19.79 o
   9   6   8       35.85       33.51      8.56 o
  10   6   8      652.57      692.87     26.03 o
  11   6   8      139.70      148.38     15.88 o
  12   6   8       34.52       33.45     11.11 o
  13   6   8       86.26       83.72     17.70 o
  14   6   8     1129.56     1314.90     52.42 o
  15   6   8       55.65       54.41     17.98 o
  16   6   8      419.46      459.02     44.59 o
  17   6   8      146.51      198.79     28.20 o
  18   6   8        4.86       17.26     19.90 o
   1   7   8       24.01       34.67      7.31 o
   2   7   8     1394.40     1442.34     28.28 o
   3   7   8      134.66      105.52     12.74 o
   4   7   8       50.90       43.44      7.17 o
   5   7   8       56.56       68.10      9.39 o
   6   7   8      207.01      212.08     15.07 o
   7   7   8        5.73        1.26      6.90 o
   8   7   8      962.82     1022.18     30.43 o
   9   7   8      206.86      198.01     15.96 o
  10   7   8      199.77      258.20     19.83 o
  11   7   8       97.41       98.22     17.61 o
  12   7   8      117.11      134.98     18.74 o
  13   7   8        3.12        7.80     13.74 o
  14   7   8       14.02        9.74     15.53 o
  15   7   8       20.27       34.38     18.27 o
  16   7   8       80.89       98.11     23.38 o
  17   7   8       24.16       42.18     22.30 o
   0   8   8     1841.91     2003.66     61.36 o
   1   8   8       15.06       13.02      6.70 o
   2   8   8     1183.64     1225.44     29.15 o
   3   8   8      475.48      465.81     21.13 o
   4   8   8      678.93      740.43     40.64 o
   5   8   8     1082.12     1138.44     39.95 o
   6   8   8      142.09      116.27     14.23 o
   7   8   8       72.96       66.56     12.33 o
   8   8   8      102.95       92.89     15.67 o
   9   8   8       12.21       -1.49     11.59 o
  10   8   8      227.05      204.84     21.44 o
  11   8   8       30.96       16.20     13.16 o
  12   8   8      263.09      318.99     30.63 o
  13   8   8       69.60       99.19     21.47 o
  14   8   8      136.43      172.27     30.12 o
  15   8   8       20.37       19.92     22.21 o
  16   8   8       30.12       47.81     26.36 o
   1   9   8        9.24        6.81      8.11 o
   2   9   8       26.31       27.17      9.02 o
   3   9   8       55.44       59.01     11.51 o
   4   9   8     1230.64     1324.61     36.30 o
   5   9   8      278.70      289.60     25.21 o
   6   9   8       28.73       23.08     11.27 o
   7   9   8        8.73        7.99     11.81 o
   8   9   8      211.35      239.20     23.36 o
   9   9   8        0.15       -0.91     12.61 o
  10   9   8      530.36      590.32     37.18 o
  11   9   8      113.75      111.76     22.53 o
  12   9   8        2.68       15.43     17.17 o
  13   9   8       16.59       34.79     19.21 o
  14   9   8        0.35       12.70     21.98 o
  15   9   8       50.55       57.79     26.93 o
   0  10   8        2.10        1.16     13.24 o
   1  10   8       74.65       89.94     12.93 o
   2  10   8       26.51       25.58     11.30 o
   3  10   8      118.70       90.46     16.50 o
   4  10   8      761.54      907.21     33.94 o
   5  10   8        1.11        9.92     12.02 o
   6  10   8        7.05       -6.80     11.36 o
   7  10   8       11.34       20.01     14.71 o
   8  10   8        1.79        1.89     14.20 o
   9  10   8      101.72      126.19     21.19 o
  10  10   8        1.94       13.57     15.90 o
  11  10   8        3.10        3.88     16.03 o
  12  10   8      163.84      169.32     25.16 o
  13  10   8        0.34        8.10     20.23 o
   1  11   8       12.74       15.02     12.82 o
   2  11   8      155.79      111.49     16.38 o
   3  11   8       69.51       50.68     14.42 o
   4  11   8       20.16       43.59     14.37 o
   5  11   8       79.56       62.25     16.17 o
   6  11   8      112.00      150.47     22.76 o
   7  11   8       17.41       18.21     16.63 o
   8  11   8       45.59       23.63     17.05 o
   9  11   8       82.19      112.74     22.57 o
  10  11   8        1.36       -3.44     16.79 o
   0  12   8      197.02      155.02     30.56 o
   1  12   8        3.38        3.03     14.79 o
   2  12   8       10.19       -1.03     14.99 o
   3  12   8       73.41       81.00     17.78 o
   4  12   8       60.78       48.53     17.98 o
   5  12   8        3.39       13.52     16.09 o
   6  12   8        0.07        9.01     17.61 o
   7  12   8        8.64       12.08     18.68 o
   1   1   9     8125.34     7830.51     57.64 o
   2   1   9     2560.48     2764.28     24.18 o
   3   1   9      278.10      247.60      5.72 o
   4   1   9      882.75      926.15     10.34 o
   5   1   9      551.28      611.62      7.73 o
   6   1   9     2899.65     3189.52     23.98 o
   7   1   9     1611.04     1690.78     16.21 o
   8   1   9        0.13        0.61      1.80 o
   9   1   9     2274.23     2256.48     23.08 o
  10   1   9     3395.83     3305.67     43.23 o
  11   1   9     3033.51     3022.31     53.85 o
  12   1   9      509.21      443.67     19.91 o
  13   1   9      174.21      203.69     19.54 o
  14   1   9       52.17       46.19     16.69 o
  15   1   9      279.16      289.53     25.90 o
  16   1   9      216.22      207.06     40.03 o
  17   1   9       73.30       27.97     23.63 o
  18   1   9        9.13        7.14     28.20 o
  19   1   9       99.46      119.13     64.64 o
  20   1   9       18.69        5.98     26.24 o
  21   1   9       28.38      -15.98     31.54 o
   0   2   9     3171.58     3172.60     38.38 o
   1   2   9      720.47      711.42      9.42 o
   2   2   9     1247.96     1430.33     14.35 o
   3   2   9     3995.13     4155.08     35.03 o
   4   2   9     2201.99     2328.64     20.87 o
   5   2   9     2835.24     2782.87     24.09 o
   6   2   9      417.27      425.15      6.50 o
   7   2   9       23.37       25.89      2.49 o
   8   2   9      420.51      367.38      7.22 o
   9   2   9        8.69       11.48      3.14 o
  10   2   9      280.55      322.19     24.16 o
  11   2   9     1889.02     1946.35     42.55 o
  12   2   9        5.61        7.40      9.81 o
  13   2   9     2026.57     2032.82     50.49 o
  14   2   9      108.38      110.51     15.07 o
  15   2   9       55.80       71.81     14.50 o
  16   2   9        4.92       27.63     14.49 o
  17   2   9      339.52      380.86     47.45 o
  18   2   9       63.52       56.34     29.42 o
  19   2   9      119.22       42.50     29.08 o
  20   2   9        0.08      -20.60     20.60 o
  21   2   9       12.27       10.92     24.98 o
   1   3   9      147.33      156.36      5.12 o
   2   3   9     2682.23     2896.87     26.02 o
   3   3   9      366.51      394.14      6.96 o
   4   3   9      597.40      731.50     10.33 o
   5   3   9        6.58        5.46      2.08 o
   6   3   9       39.08       27.44      2.76 o
   7   3   9      485.43      482.81      8.29 o
   8   3   9     1524.04     1576.79     18.86 o
   9   3   9      240.22      230.63      9.93 o
  10   3   9      948.25      905.31     39.09 o
  11   3   9       60.83       59.83      8.82 o
  12   3   9     1980.79     1967.91     48.85 o
  13   3   9      136.70      148.27     16.43 o
  14   3   9       13.92       20.10     11.03 o
  15   3   9       22.71       19.77     12.03 o
  16   3   9       11.59       -2.08     13.57 o
  17   3   9       43.24       40.88     15.11 o
  18   3   9      377.41      481.12     44.81 o
  19   3   9      100.50       88.96     26.78 o
  20   3   9       17.54        5.47     23.01 o
   0   4   9     1976.40     2099.33     26.27 o
   1   4   9     1350.85     1307.73     15.15 o
   2   4   9       33.34       29.74      3.15 o
   3   4   9       22.84       15.02      2.81 o
   4   4   9        0.85        4.26      2.56 o
   5   4   9     2046.75     2052.49     20.73 o
   6   4   9       47.81       42.49      3.67 o
   7   4   9     1781.30     1810.34     21.36 o
   8   4   9       28.90       27.39      4.98 o
   9   4   9       20.12       15.39      5.59 o
  10   4   9      107.64      114.98     11.06 o
  11   4   9       65.75       31.74      7.58 o
  12   4   9      100.19      117.94     13.32 o
  13   4   9      736.13      729.96     29.76 o
  14   4   9       51.38       34.12     11.15 o
  15   4   9       60.09       69.92     19.33 o
  16   4   9       76.57      118.10     21.49 o
  17   4   9      613.81      703.94     37.67 o
  18   4   9       32.01       44.63     17.23 o
  19   4   9       25.26       37.84     24.12 o
  20   4   9       92.38      130.00     32.19 o
   1   5   9      264.16      332.07     10.16 o
   2   5   9      563.53      576.91     14.16 o
   3   5   9       31.72       25.50      3.80 o
   4   5   9      432.23      418.73      9.86 o
   5   5   9      476.69      523.79     20.34 o
   6   5   9      277.34      283.91     10.38 o
   7   5   9       14.46       17.02      7.05 o
   8   5   9      879.13      882.56     26.25 o
   9   5   9      703.52      703.65     26.88 o
  10   5   9      304.62      334.93     18.93 o
  11   5   9      110.92       78.94     12.84 o
  12   5   9       73.93       86.45     14.20 o
  13   5   9      156.21      132.40     15.54 o
  14   5   9      309.16      337.50     40.03 o
  15   5   9      296.53      288.49     24.92 o
  16   5   9       45.95       44.96     15.50 o
  17   5   9        2.85       -0.51     14.28 o
  18   5   9       74.32       57.71     19.61 o
  19   5   9        1.71       -8.48     21.48 o
   0   6   9     1797.97     1987.41     36.60 o
   1   6   9      348.52      359.84     15.42 o
   2   6   9      105.89      108.68      7.39 o
   3   6   9      865.07      870.04     18.02 o
   4   6   9      160.52      148.13     10.34 o
   5   6   9      256.51      275.75     11.53 o
   6   6   9      180.76      166.15     10.72 o
   7   6   9      106.02       92.99      9.62 o
   8   6   9      536.69      564.54     23.43 o
   9   6   9     1102.28     1093.81     30.10 o
  10   6   9      227.96      238.01     17.12 o
  11   6   9       78.40       62.91     12.32 o
  12   6   9      210.89      250.26     20.31 o
  13   6   9       33.36       14.04     13.52 o
  14   6   9      122.81      103.49     19.43 o
  15   6   9      225.42      167.57     27.57 o
  16   6   9       35.73       32.19     18.17 o
  17   6   9       10.78       33.59     19.35 o
  18   6   9       16.81        4.56     19.73 o
   1   7   9     1034.54     1039.38     30.25 o
   2   7   9       92.51       91.11     11.52 o
   3   7   9        9.87        5.66      5.48 o
   4   7   9      753.81      792.18     21.88 o
   5   7   9       62.97       81.91      9.85 o
   6   7   9      254.96      262.59     16.75 o
   7   7   9       31.44       34.86      8.86 o
   8   7   9        0.62       -3.42      7.54 o
   9   7   9      181.10      174.82     15.23 o
  10   7   9      563.57      664.61     27.48 o
  11   7   9     1427.68     1559.42     42.97 o
  12   7   9      160.64      133.28     18.58 o
  13   7   9        1.37       -6.65     12.18 o
  14   7   9        2.90       -5.02     15.39 o
  15   7   9       29.09       14.52     16.85 o
  16   7   9      172.62      174.84     27.05 o
  17   7   9       16.92       12.58     20.57 o
   0   8   9       25.84       25.57     11.06 o
   1   8   9      307.30      314.20     21.00 o
   2   8   9      624.91      657.94     22.64 o
   3   8   9       36.20       13.54      7.21 o
   4   8   9       57.89       35.39      8.30 o
   5   8   9     1237.63     1349.29     32.48 o
   6   8   9      199.94      193.24     17.29 o
   7   8   9      106.65      102.39     13.74 o
   8   8   9      126.93       99.26     15.90 o
   9   8   9       81.34       75.57     16.55 o
  10   8   9       71.83       66.03     15.32 o
  11   8   9      255.75      245.40     38.91 o
  12   8   9        8.80       10.72     15.90 o
  13   8   9        1.57        0.33     15.73 o
  14   8   9        0.47       15.66     16.84 o
  15   8   9       11.50       33.69     19.99 o
  16   8   9      361.37      399.46     38.02 o
   1   9   9       63.64       59.89     10.62 o
   2   9   9       34.64       29.29     11.83 o
   3   9   9      532.95      511.79     24.53 o
   4   9   9       28.81       20.11      9.93 o
   5   9   9      148.03      164.92     16.12 o
   6   9   9      300.36      296.84     22.15 o
   7   9   9      305.83      317.92     23.69 o
   8   9   9       94.86       72.20     16.04 o
   9   9   9       58.67       34.42     19.46 o
  10   9   9        7.87       22.55     14.31 o
  11   9   9        9.95        4.03     14.63 o
  12   9   9        5.74        5.54     16.84 o
  13   9   9       42.37       15.46     18.00 o
  14   9   9       71.71       60.80     24.22 o
  15   9   9       87.24       93.52     29.75 o
   0  10   9       14.06       34.67     19.59 o
   1  10   9        1.53        6.27     10.64 o
   2  10   9      379.85      364.84     22.76 o
   3  10   9       20.12        4.72     10.57 o
   4  10   9      322.98      254.41     20.13 o
   5  10   9      233.79      261.14     22.45 o
   6  10   9       30.30       22.46     13.54 o
   7  10   9      154.41      120.81     19.91 o
   8  10   9        1.11       -0.98     14.28 o
   9  10   9        1.36        1.17     14.28 o
  10  10   9        2.00      -14.09     14.42 o
  11  10   9        2.01       -1.53     16.36 o
  12  10   9        1.27        1.78     19.48 o
  13  10   9        5.99       16.71     20.08 o
   1  11   9      273.43      271.64     24.15 o
   2  11   9       46.13       43.12     13.98 o
   3  11   9        2.67        8.33     12.13 o
   4  11   9        3.36        7.59     12.51 o
   5  11   9       67.94       81.64     17.57 o
   6  11   9      102.78       89.19     18.14 o
   7  11   9        5.89       13.29     16.72 o
   8  11   9        0.02        6.70     16.55 o
   9  11   9      118.58      113.17     22.57 o
  10  11   9        0.04      -10.00     16.84 o
   0  12   9       44.64       32.83     23.82 o
   1  12   9       35.81        6.96     15.19 o
   2  12   9       17.23       29.60     16.47 o
   3  12   9      366.53      397.35     38.61 o
   4  12   9      161.10      143.46     21.87 o
   5  12   9       48.36       23.92     16.47 o
   6  12   9        5.18        8.03     17.97 o
   7  12   9       80.20       46.03     20.67 o
   0   0  10      982.76      975.45     25.76 o
   1   0  10     6851.88     6657.60     75.17 o
   2   0  10     6834.43     6556.05     70.74 o
   3   0  10     9969.49    10490.01    116.10 o
   4   0  10    48521.96    49110.35    513.79 o
   5   0  10      182.57      168.57      5.65 o
   6   0  10      127.92      144.22      6.60 o
   7   0  10     1235.57     1239.24     27.49 o
   8   0  10       73.13       73.90      4.27 o
   9   0  10     2614.18     2682.80     42.65 o
  10   0  10     3369.82     3427.64     78.92 o
  11   0  10      134.36      139.31     16.83 o
  12   0  10      434.27      422.84     27.74 o
  13   0  10      438.81      486.63     82.10 o
  14   0  10     2529.08     2532.10    157.48 o
  15   0  10       78.98       55.70     22.16 o
  16   0  10     3778.52     4039.87    197.40 o
  17   0  10       56.83       79.41     39.47 o
  18   0  10       99.62       80.10     43.46 o
  19   0  10      170.10       97.46     46.08 o
  20   0  10        9.10        1.65     38.71 o
  21   0  10      234.57      277.57     67.91 o
   1   1  10     1451.93     1380.82     13.85 o
   2   1  10      972.83      956.42     10.30 o
   3   1  10     7614.69     7875.04     59.67 o
   4   1  10     1966.66     1830.32     16.51 o
   5   1  10      577.34      716.15      8.46 o
   6   1  10     4386.14     4642.29     33.27 o
   7   1  10      107.69      121.32      3.80 o
   8   1  10     1250.98     1258.71     13.42 o
   9   1  10      679.34      711.34     11.73 o
  10   1  10     2272.39     2260.41     33.00 o
  11   1  10      111.35       91.02     10.09 o
  12   1  10        1.38       -0.81      6.72 o
  13   1  10      484.95      506.62     35.99 o
  14   1  10      192.46      206.54     21.31 o
  15   1  10      431.28      346.79     33.41 o
  16   1  10      193.79      246.15     31.12 o
  17   1  10      151.28      138.38     32.54 o
  18   1  10      184.90      171.53     37.81 o
  19   1  10        2.13        9.17     25.88 o
  20   1  10      294.81      256.84     50.07 o
  21   1  10       40.83       23.05     32.96 o
   0   2  10    10355.31    10343.87    109.88 o
   1   2  10      126.60      127.52      4.70 o
   2   2  10     2193.65     2174.25     19.39 o
   3   2  10       16.93       13.05      1.79 o
   4   2  10        6.08       16.27      2.13 o
   5   2  10     2913.99     2865.94     25.10 o
   6   2  10      266.80      245.71      6.27 o
   7   2  10     2142.17     2227.61     20.25 o
   8   2  10      747.97      722.32      9.49 o
   9   2  10       77.02       83.75      4.99 o
  10   2  10       41.18       41.16      8.33 o
  11   2  10      130.85      134.09     12.23 o
  12   2  10      119.07       86.03     13.59 o
  13   2  10      580.44      569.69     27.03 o
  14   2  10      317.86      315.46     22.35 o
  15   2  10       48.69       47.87     14.34 o
  16   2  10       64.85       55.04     20.24 o
  17   2  10      321.68      324.81     53.72 o
  18   2  10      458.55      563.98     58.10 o
  19   2  10      119.38      111.73     34.22 o
  20   2  10        4.73       17.96     29.50 o
   1   3  10     1439.02     1495.50     14.93 o
   2   3  10     7305.93     7289.86     54.10 o
   3   3  10     2420.32     2367.06     21.52 o
   4   3  10     2211.63     2318.41     22.39 o
   5   3  10     4651.44     4682.07     38.36 o
   6   3  10      862.46      756.02     10.72 o
   7   3  10     4112.29     4156.22     34.33 o
   8   3  10     3261.56     3367.29     32.91 o
   9   3  10      612.93      649.55     14.33 o
  10   3  10     3035.09     2968.68     55.56 o
  11   3  10      231.92      249.16     14.92 o
  12   3  10      157.27      175.39     16.47 o
  13   3  10        0.55        1.78      9.28 o
  14   3  10       26.20       47.18     12.50 o
  15   3  10      867.55      938.39     38.34 o
  16   3  10        8.45       -5.41     12.41 o
  17   3  10       73.95       48.30     22.80 o
  18   3  10       10.17       22.13     20.75 o
  19   3  10      219.76      240.56     37.11 o
  20   3  10      369.51      463.22     82.65 o
   0   4  10      818.52      793.20     13.58 o
   1   4  10      798.23      842.00     10.78 o
   2   4  10     2318.96     2409.05     23.69 o
   3   4  10       67.90       58.94      4.49 o
   4   4  10     1862.55     1919.41     20.54 o
   5   4  10        0.16        5.15      2.61 o
   6   4  10     4079.04     4180.68     38.16 o
   7   4  10      509.18      489.14     11.66 o
   8   4  10      968.15     1003.99     23.76 o
   9   4  10      460.02      478.87     16.69 o
  10   4  10       17.20       12.38      6.43 o
  11   4  10       95.43       94.12     10.76 o
  12   4  10     2185.39     2214.40     45.67 o
  13   4  10      473.37      459.09     24.97 o
  14   4  10     1769.58     1990.97     49.48 o
  15   4  10        2.45        9.19     10.96 o
  16   4  10      149.31      173.86     21.09 o
  17   4  10        0.40        9.19     14.25 o
  18   4  10      124.78      126.06     28.11 o
  19   4  10        0.68      -20.39     20.39 o
  20   4  10        0.06      -22.89     22.89 o
   1   5  10     2298.29     2332.86     32.08 o
   2   5  10      127.96      155.05      6.50 o
   3   5  10       35.12       31.12      4.02 o
   4   5  10      726.93      756.48     12.95 o
   5   5  10      273.60      292.98     10.21 o
   6   5  10      147.21      149.29      8.07 o
   7   5  10      350.50      364.45     15.53 o
   8   5  10     2413.18     2388.44     50.17 o
   9   5  10      215.30      236.95     16.54 o
  10   5  10      179.31      200.28     14.77 o
  11   5  10     2211.94     2267.24     50.65 o
  12   5  10      943.23      923.16     32.77 o
  13   5  10      233.74      253.98     22.48 o
  14   5  10      391.19      364.66     24.92 o
  15   5  10       13.99       14.48     13.60 o
  16   5  10       12.41       27.65     14.47 o
  17   5  10        0.01       10.29     16.79 o
  18   5  10      275.01      301.41     32.90 o
  19   5  10      146.72      182.49     34.23 o
   0   6  10       92.48      102.19     10.46 o
   1   6  10       95.58       83.71      6.60 o
   2   6  10     3212.47     3230.22     43.82 o
   3   6  10     1417.95     1477.16     24.64 o
   4   6  10      298.97      300.19     13.85 o
   5   6  10      559.26      587.35     18.70 o
   6   6  10      196.29      216.43     12.16 o
   7   6  10       14.07       17.25      6.57 o
   8   6  10      114.98      134.70     11.59 o
   9   6  10     1777.45     1846.65     46.86 o
  10   6  10      180.66      205.00     16.15 o
  11   6  10      302.69      284.27     20.52 o
  12   6  10        1.59        1.92      9.63 o
  13   6  10      311.57      275.68     22.22 o
  14   6  10       19.27       19.60     15.05 o
  15   6  10      159.31      245.90     28.14 o
  16   6  10      730.54      899.77     48.22 o
  17   6  10      156.54      117.57     25.45 o
  18   6  10        4.85       16.05     20.61 o
   1   7  10        9.12       10.07      6.05 o
   2   7  10      998.62     1034.39     23.42 o
   3   7  10      234.20      211.78     13.43 o
   4   7  10     1423.85     1495.05     30.25 o
   5   7  10        0.47        1.66      5.98 o
   6   7  10      350.96      372.02     17.86 o
   7   7  10       22.17       17.15      7.31 o
   8   7  10      904.99     1009.55     32.56 o
   9   7  10        9.22        4.16      8.62 o
  10   7  10      935.37     1009.14     46.99 o
  11   7  10       65.06       47.60     11.62 o
  12   7  10       60.01       38.52     14.12 o
  13   7  10       19.65        7.09     12.21 o
  14   7  10        5.51       -9.98     14.46 o
  15   7  10       76.24       53.63     19.89 o
  16   7  10       30.26       28.88     26.06 o
  17   7  10       14.69       29.24     20.57 o
   0   8  10      343.58      347.64     24.30 o
   1   8  10      262.76      272.04     15.52 o
   2   8  10      116.61      110.87     11.00 o
   3   8  10      226.04      206.90     16.56 o
   4   8  10       57.88       56.04      9.81 o
   5   8  10      185.66      205.01     17.68 o
   6   8  10       95.20       79.95     12.07 o
   7   8  10      242.01      268.20     18.92 o
   8   8  10      342.60      353.65     23.50 o
   9   8  10        4.17        5.57     11.17 o
  10   8  10      248.58      255.05     23.33 o
  11   8  10        7.20        7.70     13.94 o
  12   8  10      476.65      575.26     38.64 o
  13   8  10      201.22      195.94     23.95 o
  14   8  10      168.52      176.59     25.81 o
  15   8  10       13.87       13.87     18.59 o
  16   8  10        1.59      -13.63     19.13 o
   1   9  10      211.41      222.01     17.57 o
   2   9  10       10.91       22.10      9.83 o
   3   9  10       70.66       51.48     11.54 o
   4   9  10       17.60       15.34      9.85 o
   5   9  10       18.74        2.09     10.38 o
   6   9  10       87.48      101.27     15.70 o
   7   9  10        6.40       -8.43     10.47 o
   8   9  10        0.97        4.89     12.74 o
   9   9  10       19.65       -1.45     12.31 o
  10   9  10      467.90      496.78     48.91 o
  11   9  10       24.68       17.89     15.34 o
  12   9  10       59.92       20.28     17.91 o
  13   9  10       35.88       40.17     20.10 o
  14   9  10       22.33       15.73     24.10 o
   0  10  10     1910.84     2085.49     76.09 o
   1  10  10      315.33      356.64     26.40 o
   2  10  10       10.02        4.15     10.63 o
   3  10  10       13.47        5.41     10.37 o
   4  10  10      576.77      560.37     28.00 o
   5  10  10        0.43        2.48     12.22 o
   6  10  10       44.38       30.71     13.60 o
   7  10  10       14.03       14.36     14.45 o
   8  10  10      112.40      114.65     19.98 o
   9  10  10        9.69       18.41     15.59 o
  10  10  10        4.82       -0.71     16.03 o
  11  10  10       27.09       23.29     17.03 o
  12  10  10        0.10        4.13     19.77 o
  13  10  10        2.17       -1.63     20.40 o
   1  11  10       72.76       98.78     18.81 o
   2  11  10       86.29       60.02     16.09 o
   3  11  10        4.14        6.05     12.27 o
   4  11  10       47.38       29.05     14.72 o
   5  11  10       15.03       12.08     14.18 o
   6  11  10      394.48      441.85     30.08 o
   7  11  10        5.00      -13.73     15.13 o
   8  11  10       10.10        5.66     16.49 o
   9  11  10        0.48       -3.81     17.04 o
  10  11  10        0.12      -15.28     16.97 o
   0  12  10       67.50       47.90     25.77 o
   1  12  10       21.42       15.68     15.97 o
   2  12  10       13.39       11.41     15.72 o
   3  12  10       20.28        6.87     15.89 o
   4  12  10        0.38       10.08     17.68 o
   5  12  10      174.43      149.47     21.97 o
   6  12  10       20.46       28.89     19.47 o
   1   1  11     1259.48     1213.86     12.90 o
   2   1  11        5.72       35.28      2.26 o
   3   1  11     1711.67     1790.88     17.26 o
   4   1  11     2000.65     2165.19     18.69 o
   5   1  11      353.76      427.92      6.47 o
   6   1  11     2945.19     2952.85     22.60 o
   7   1  11      124.05      108.66      3.54 o
   8   1  11     1213.50     1197.77     12.42 o
   9   1  11       39.02       34.67      3.95 o
  10   1  11     7219.88     7300.79     87.40 o
  11   1  11        3.95        7.90      6.45 o
  12   1  11       54.31       47.81      9.11 o
  13   1  11      140.15      111.95     18.81 o
  14   1  11      241.88      262.17     28.47 o
  15   1  11       61.29       31.11     22.49 o
  16   1  11        9.14       14.08     16.82 o
  17   1  11       23.30      -10.78     21.56 o
  18   1  11        3.36        6.31     24.36 o
  19   1  11        5.92       33.39     28.23 o
  20   1  11       47.36       34.83     35.09 o
  21   1  11        2.44       17.61     31.40 o
   0   2  11      326.93      462.43      9.34 o
   1   2  11       34.82       40.56      2.93 o
   2   2  11      101.26       86.87      3.51 o
   3   2  11       46.99       80.58      4.01 o
   4   2  11      788.89      708.20      9.49 o
   5   2  11        5.62       18.68      2.26 o
   6   2  11     3442.02     3629.03     30.41 o
   7   2  11      269.29      297.36      5.92 o
   8   2  11     4607.06     4646.20     37.23 o
   9   2  11        0.47        4.01      2.95 o
  10   2  11       17.73       16.85      5.49 o
  11   2  11      100.40       79.06     15.23 o
  12   2  11      142.05      106.49     21.20 o
  13   2  11        0.30       -7.78      8.23 o
  14   2  11      424.83      490.32     31.11 o
  15   2  11       69.57       41.50     18.40 o
  16   2  11       16.66        2.12     15.79 o
  17   2  11       87.00       56.91     26.55 o
  18   2  11       17.01        5.78     23.42 o
  19   2  11       56.71       78.30     32.37 o
  20   2  11       44.92       -2.80     27.76 o
   1   3  11        6.09        8.30      1.75 o
   2   3  11     1138.04     1100.87     12.03 o
   3   3  11      919.01      987.15     11.98 o
   4   3  11     1798.23     1922.96     20.38 o
   5   3  11      105.99      122.30      4.84 o
   6   3  11       15.48       25.56      3.44 o
   7   3  11      665.01      703.09     12.77 o
   8   3  11     3226.36     3355.04     34.03 o
   9   3  11      401.06      404.86     11.37 o
  10   3  11     3185.15     3230.62     59.23 o
  11   3  11       16.40       14.63      7.01 o
  12   3  11        6.25       17.48      9.42 o
  13   3  11      323.98      341.59     23.47 o
  14   3  11      992.72      827.35     43.27 o
  15   3  11        0.48        8.39     11.69 o
  16   3  11        9.61       20.55     16.27 o
  17   3  11       11.28       10.78     24.43 o
  18   3  11       34.25       73.66     23.46 o
  19   3  11        0.66        1.87     20.26 o
  20   3  11        0.41        6.66     22.26 o
   0   4  11      635.03      819.58     13.84 o
   1   4  11     1668.18     1752.69     18.21 o
   2   4  11      354.49      376.49      7.97 o
   3   4  11        1.84        3.32      2.41 o
   4   4  11     4867.55     4800.48     41.22 o
   5   4  11        4.06        3.74      2.67 o
   6   4  11       23.08       20.12      3.44 o
   7   4  11      201.91      245.46      8.10 o
   8   4  11     2672.55     2674.94     41.29 o
   9   4  11      772.99      795.56     23.46 o
  10   4  11      381.73      391.97     18.55 o
  11   4  11        3.48        5.43      6.64 o
  12   4  11     1879.61     1865.41     52.91 o
  13   4  11      328.32      338.04     22.08 o
  14   4  11      265.25      224.47     19.56 o
  15   4  11        5.71       12.85     11.24 o
  16   4  11      715.57      748.22     45.00 o
  17   4  11       60.17       43.42     23.08 o
  18   4  11       44.13       60.51     30.53 o
  19   4  11       61.33       75.48     26.49 o
  20   4  11        0.89        7.34     32.83 o
   1   5  11      268.61      260.81      8.04 o
   2   5  11      379.99      373.87      9.76 o
   3   5  11        7.18        9.03      3.45 o
   4   5  11     3020.29     3140.93     33.85 o
   5   5  11      171.89      171.53      9.08 o
   6   5  11     1380.57     1419.01     22.53 o
   7   5  11      106.25       83.09      8.89 o
   8   5  11      369.76      363.32     16.18 o
   9   5  11      141.92      143.33     13.43 o
  10   5  11      570.10      534.40     24.08 o
  11   5  11       34.77       28.08      9.93 o
  12   5  11      504.38      500.61     29.42 o
  13   5  11      200.58      190.64     22.93 o
  14   5  11       33.88       33.27     14.88 o
  15   5  11        0.24        7.74     13.21 o
  16   5  11      156.35      138.86     32.25 o
  17   5  11       17.59       24.84     18.29 o
  18   5  11        2.61        2.03     19.23 o
  19   5  11        1.06       -0.35     23.63 o
   0   6  11        2.54       15.16      5.62 o
   1   6  11       83.75       78.99      6.16 o
   2   6  11     1813.44     1890.76     38.12 o
   3   6  11      317.82      304.65     12.41 o
   4   6  11     1746.68     1723.98     29.28 o
   5   6  11       67.55       59.75      7.03 o
   6   6  11      707.14      727.35     20.36 o
   7   6  11      121.26      113.88     10.69 o
   8   6  11       77.05       58.17      8.94 o
   9   6  11      157.78      163.31     14.41 o
  10   6  11       22.20       47.69     10.32 o
  11   6  11       65.26       54.09     14.31 o
  12   6  11       71.92       53.82     14.10 o
  13   6  11        0.23        8.64     11.24 o
  14   6  11      265.63      178.19     23.85 o
  15   6  11        0.04        8.16     15.48 o
  16   6  11      446.12      350.24     32.95 o
  17   6  11        2.68       18.52     18.62 o
  18   6  11       33.58       26.39     21.14 o
   1   7  11        3.63       -2.23      5.26 o
   2   7  11      215.43      237.18     12.81 o
   3   7  11      400.54      390.38     18.37 o
   4   7  11       59.51       58.17     10.00 o
   5   7  11      192.84      205.47     13.24 o
   6   7  11     1019.98     1035.84     26.57 o
   7   7  11      429.27      474.47     19.87 o
   8   7  11      107.43      104.28     12.65 o
   9   7  11       41.51       30.35      8.92 o
  10   7  11       67.16       57.14     11.67 o
  11   7  11      108.30       91.06     14.83 o
  12   7  11      160.23      157.67     18.48 o
  13   7  11       37.08       64.95     16.37 o
  14   7  11       79.44       77.87     20.75 o
  15   7  11      411.39      396.33     49.87 o
  16   7  11      335.62      309.25     48.92 o
  17   7  11        0.37       -7.46     19.34 o
   0   8  11      677.86      764.93     40.82 o
   1   8  11       22.93       18.66      7.25 o
   2   8  11     1016.70     1133.67     30.99 o
   3   8  11      123.45      115.37     13.26 o
   4   8  11      122.13      118.10     12.66 o
   5   8  11        0.06       -3.04      7.32 o
   6   8  11       24.94       10.49      9.18 o
   7   8  11       48.67       38.50     11.14 o
   8   8  11      231.93      288.85     22.30 o
   9   8  11        8.97       24.14     11.29 o
  10   8  11        0.07       -2.48     11.83 o
  11   8  11       36.93       34.38     14.73 o
  12   8  11       57.75       41.90     15.80 o
  13   8  11        8.36       14.27     14.70 o
  14   8  11      112.93       95.85     22.96 o
  15   8  11       39.69       26.80     20.17 o
  16   8  11       16.67       11.24     21.29 o
   1   9  11       55.39       62.86     11.74 o
   2   9  11     1683.92     1882.04     43.76 o
   3   9  11      264.18      289.30     19.83 o
   4   9  11        8.56       22.08     10.15 o
   5   9  11        0.00       -3.21      9.94 o
   6   9  11       97.04       75.21     14.28 o
   7   9  11        5.43        6.33     11.43 o
   8   9  11       30.73       45.37     15.05 o
   9   9  11       37.05       11.45     14.31 o
  10   9  11        1.41       -1.98     13.37 o
  11   9  11        2.75       -0.72     17.89 o
  12   9  11       28.81       39.87     19.95 o
  13   9  11        7.28       28.92     19.49 o
  14   9  11        1.51       22.68     23.12 o
   0  10  11      561.38      676.81     46.21 o
   1  10  11        1.49        9.14     11.63 o
   2  10  11      149.46      159.84     17.12 o
   3  10  11      164.86      175.07     17.76 o
   4  10  11       87.29       71.26     14.12 o
   5  10  11        2.36       19.30     12.91 o
   6  10  11       34.87       19.95     13.36 o
   7  10  11       27.90       40.81     15.71 o
   8  10  11       30.24       24.22     16.17 o
   9  10  11      146.01      158.27     30.14 o
  10  10  11        0.09      -12.94     15.04 o
  11  10  11        0.04       -2.65     16.14 o
  12  10  11       42.97       11.65     20.54 o
   1  11  11        4.06       -6.78     12.49 o
   2  11  11      563.10      535.84     42.13 o
   3  11  11        0.18       -7.32     13.19 o
   4  11  11       82.08       82.38     17.73 o
   5  11  11      148.03      119.77     24.28 o
   6  11  11        2.29       -0.53     14.30 o
   7  11  11       59.81       37.51     17.77 o
   8  11  11       30.29       40.64     18.90 o
   9  11  11       15.88       47.05     18.82 o
  10  11  11       14.39       23.83     19.03 o
   0  12  11      944.10      907.57     60.01 o
   1  12  11        7.11       15.17     15.43 o
   2  12  11       99.58      100.35     20.08 o
   3  12  11       26.83       25.21     16.50 o
   4  12  11      116.59      113.18     23.31 o
   5  12  11        0.27       19.34     18.44 o
   6  12  11        2.22       13.47     20.50 o
   0   0  12     6418.97     6362.20    204.00 o
   1   0  12      147.43      207.37     10.51 o
   2   0  12      152.52      115.34      7.45 o
   3   0  12     7260.32     7364.96     72.35 o
   4   0  12     8061.08     8236.14     80.39 o
   5   0  12     2247.17     2528.84     28.39 o
   6   0  12       18.65       14.67      2.77 o
   7   0  12      749.79      718.45     13.93 o
   8   0  12      574.28      564.73     11.79 o
   9   0  12     2393.07     2515.27     61.99 o
  10   0  12      107.64       95.55     11.80 o
  11   0  12     1702.76     1719.32     69.42 o
  12   0  12       81.71       34.58     15.42 o
  13   0  12        1.66       14.96     15.46 o
  14   0  12        5.96        9.14     15.54 o
  15   0  12       34.73       49.94     21.11 o
  16   0  12        0.49       28.10     31.75 o
  17   0  12       50.92       49.25     38.29 o
  18   0  12       12.17       14.12     33.54 o
  19   0  12      760.58      840.97    100.76 o
  20   0  12      176.46      189.54     57.86 o
  21   0  12       98.73       36.30     49.59 o
   1   1  12     7029.94     6700.26     52.30 o
   2   1  12    16947.46    17189.69    113.47 o
   3   1  12     5130.96     5267.85     38.35 o
   4   1  12      536.02      643.40      8.33 o
   5   1  12        1.15        3.91      1.49 o
   6   1  12      173.62      205.98      4.48 o
   7   1  12        1.20        4.58      1.67 o
   8   1  12      932.86      921.11     11.26 o
   9   1  12      200.23      191.37      8.04 o
  10   1  12      845.81      898.18     19.94 o
  11   1  12      652.26      750.09     22.24 o
  12   1  12      319.66      306.07     29.31 o
  13   1  12     1116.93     1033.38     43.97 o
  14   1  12      230.14      255.21     28.60 o
  15   1  12      682.28      602.55     42.93 o
  16   1  12       92.29       47.51     19.82 o
  17   1  12      593.66      634.26     47.41 o
  18   1  12        0.91       -3.23     23.69 o
  19   1  12       35.45       21.58     28.22 o
  20   1  12      152.00      167.29     48.32 o
   0   2  12     8702.85     9359.92     87.36 o
   1   2  12       47.15       48.54      3.14 o
   2   2  12     8076.25     8406.68     60.13 o
   3   2  12      343.48      335.27      5.99 o
   4   2  12    10875.77    11221.58     79.85 o
   5   2  12     7247.27     7110.88     51.94 o
   6   2  12     1498.60     1544.96     15.85 o
   7   2  12     4815.15     4827.03     37.32 o
   8   2  12     1110.92     1155.20     13.53 o
   9   2  12      133.57      126.69      6.26 o
  10   2  12       12.80       10.61      5.23 o
  11   2  12      112.63       84.72      9.70 o
  12   2  12       91.50       89.53     12.66 o
  13   2  12      821.74      848.94     31.94 o
  14   2  12     2055.03     2086.85    105.57 o
  15   2  12        8.27        8.02     14.53 o
  16   2  12      582.38      644.66     48.86 o
  17   2  12      667.75      737.03     51.52 o
  18   2  12        8.93       30.94     26.87 o
  19   2  12      199.83      186.27     40.81 o
  20   2  12      177.31      226.65     44.96 o
   1   3  12     2073.79     2106.54     18.14 o
   2   3  12     5183.27     5542.61     40.28 o
   3   3  12     2593.12     2379.45     21.08 o
   4   3  12     2249.02     2257.53     21.53 o
   5   3  12     3631.05     3783.03     32.79 o
   6   3  12      116.75      145.59      6.16 o
   7   3  12      244.88      246.05      7.42 o
   8   3  12        2.54        2.76      3.35 o
   9   3  12     1603.89     1651.39     22.78 o
  10   3  12      379.28      339.28     16.41 o
  11   3  12       30.42       22.18      9.48 o
  12   3  12      563.80      524.82     29.06 o
  13   3  12      539.13      547.30     36.15 o
  14   3  12      413.05      426.56     26.81 o
  15   3  12     1228.12     1238.51     49.76 o
  16   3  12      112.53       94.86     24.17 o
  17   3  12      230.92      260.32     42.66 o
  18   3  12      117.98      151.71     42.51 o
  19   3  12        1.19       -6.13     20.22 o
  20   3  12        0.55       10.64     24.05 o
   0   4  12        4.92        5.07      3.11 o
   1   4  12      556.38      632.08     11.67 o
   2   4  12      321.60      335.58      7.21 o
   3   4  12      165.83      143.59      6.06 o
   4   4  12      718.55      740.01     11.44 o
   5   4  12     1075.55     1029.39     18.18 o
   6   4  12     2441.29     2539.16     27.18 o
   7   4  12     2689.00     2819.03     32.39 o
   8   4  12        8.28        4.09      4.88 o
   9   4  12     1876.35     1960.48     36.18 o
  10   4  12       41.65       50.61      9.23 o
  11   4  12      290.03      305.70     23.02 o
  12   4  12      100.81       89.75     20.32 o
  13   4  12        3.65        3.04      9.12 o
  14   4  12       40.28       25.60     11.36 o
  15   4  12       54.56       48.77     13.28 o
  16   4  12       80.26       64.10     15.28 o
  17   4  12      108.38      102.56     29.97 o
  18   4  12       64.68       45.05     23.41 o
  19   4  12       23.34        8.73     21.98 o
   1   5  12     2884.32     2868.88     32.45 o
   2   5  12     4154.11     4248.21     44.41 o
   3   5  12       16.94       12.50      3.71 o
   4   5  12      577.62      596.96     13.15 o
   5   5  12      191.31      179.82      8.30 o
   6   5  12      261.17      296.19     12.71 o
   7   5  12      396.75      427.87     16.86 o
   8   5  12     2214.61     2253.03     40.48 o
   9   5  12       38.41       24.36      9.12 o
  10   5  12     1317.52     1374.05     36.85 o
  11   5  12     2986.46     3069.53     65.20 o
  12   5  12       56.10       54.38     13.09 o
  13   5  12      507.79      561.10     31.25 o
  14   5  12      173.47      226.39     23.22 o
  15   5  12       23.27       39.09     16.56 o
  16   5  12      134.58      147.91     28.37 o
  17   5  12        8.64      -11.77     18.72 o
  18   5  12       86.70      116.41     29.18 o
  19   5  12      242.68      227.37     46.39 o
   0   6  12     2586.20     2788.70     47.13 o
   1   6  12       68.42       62.78      5.95 o
   2   6  12      999.12     1018.04     20.66 o
   3   6  12     1211.33     1273.58     24.22 o
   4   6  12      677.70      735.14     26.48 o
   5   6  12      250.26      247.48     14.15 o
   6   6  12      396.87      411.36     16.07 o
   7   6  12      183.35      199.88     13.42 o
   8   6  12      378.76      416.82     18.58 o
   9   6  12     1681.64     1703.88     39.40 o
  10   6  12      289.03      245.90     23.90 o
  11   6  12      547.39      567.63     34.58 o
  12   6  12      564.30      692.93     31.13 o
  13   6  12      165.56      137.10     17.15 o
  14   6  12      178.14      149.99     20.80 o
  15   6  12       67.59       73.59     24.99 o
  16   6  12       25.59       25.49     18.20 o
  17   6  12       43.13       49.82     22.03 o
  18   6  12      158.87      171.45     50.20 o
   1   7  12      516.05      532.51     18.70 o
   2   7  12       69.72       83.18     13.05 o
   3   7  12      987.20      981.55     26.88 o
   4   7  12     1321.36     1409.86     29.12 o
   5   7  12        6.79        6.24      5.86 o
   6   7  12      225.28      237.31     14.74 o
   7   7  12       11.13        9.57      6.62 o
   8   7  12       11.07       15.62      7.34 o
   9   7  12        6.07       -5.18      7.66 o
  10   7  12      126.16      117.99     14.61 o
  11   7  12      351.99      341.69     24.13 o
  12   7  12      120.65       96.25     16.35 o
  13   7  12      291.32      365.10     28.26 o
  14   7  12      135.21       93.76     21.06 o
  15   7  12       67.27       61.41     20.21 o
  16   7  12       38.92       43.10     20.88 o
  17   7  12       66.52       35.23     22.58 o
   0   8  12      102.57      114.83     16.56 o
   1   8  12        6.37        5.18      7.54 o
   2   8  12      291.85      287.59     17.82 o
   3   8  12      120.45      117.03     12.59 o
   4   8  12      276.62      261.66     19.09 o
   5   8  12      418.61      482.60     21.63 o
   6   8  12       19.52       16.42      9.52 o
   7   8  12      383.22      371.57     21.87 o
   8   8  12      863.56      974.59     36.10 o
   9   8  12      128.28      133.25     16.81 o
  10   8  12      174.48      138.93     23.07 o
  11   8  12       89.75       68.66     16.58 o
  12   8  12       89.13      112.76     21.56 o
  13   8  12       78.28       86.85     19.35 o
  14   8  12       36.51       34.15     20.06 o
  15   8  12        3.33       -9.34     18.17 o
  16   8  12      111.88      154.53     28.56 o
   1   9  12      420.76      412.41     36.97 o
   2   9  12        0.59       14.31     10.10 o
   3   9  12       35.08       27.02     10.62 o
   4   9  12     1167.11     1156.28     43.63 o
   5   9  12       37.01       47.24     16.57 o
   6   9  12       23.53       36.58     12.19 o
   7   9  12        9.51       13.96     12.15 o
   8   9  12       48.52       33.73     14.51 o
   9   9  12       92.94      119.74     18.86 o
  10   9  12       58.67       70.65     17.74 o
  11   9  12        4.03        4.84     14.61 o
  12   9  12        3.02       -2.54     17.54 o
  13   9  12      121.82      133.45     25.02 o
  14   9  12      121.47      144.40     36.45 o
   0  10  12      338.57      308.52     34.54 o
   1  10  12      140.34      110.25     16.82 o
   2  10  12       97.90       46.77     15.00 o
   3  10  12      270.36      265.39     21.15 o
   4  10  12      100.09      101.44     15.60 o
   5  10  12        1.52       -5.70     11.66 o
   6  10  12       11.85       -0.23     12.20 o
   7  10  12      104.78      105.29     19.64 o
   8  10  12      141.63      189.58     27.20 o
   9  10  12       29.40       24.55     18.80 o
  10  10  12        2.94       12.50     16.27 o
  11  10  12       32.80       21.41     18.22 o
  12  10  12      141.85       60.83     29.80 o
   1  11  12      169.61      133.14     19.73 o
   2  11  12       24.98       12.79     13.66 o
   3  11  12       13.21        7.27     14.05 o
   4  11  12        8.60       25.79     16.44 o
   5  11  12        3.42        9.60     14.19 o
   6  11  12      157.88      152.75     21.15 o
   7  11  12        1.69        2.06     16.23 o
   8  11  12       33.62       -0.67     16.66 o
   9  11  12        0.00        7.26     17.05 o
  10  11  12       48.56       24.29     19.79 o
   0  12  12       31.96       29.97     23.38 o
   1  12  12        2.17       -2.03     15.05 o
   2  12  12      227.37      275.02     26.21 o
   3  12  12        1.69       11.37     17.34 o
   4  12  12       10.29        2.31     16.94 o
   5  12  12      108.49       82.71     22.22 o
   6  12  12        2.46      -19.24     19.24 o
   1   1  13     9247.75     9465.39     68.39 o
   2   1  13      839.99     1015.98     11.92 o
   3   1  13     6367.24     6802.32     48.51 o
   4   1  13        2.30        7.33      1.67 o
   5   1  13      204.29      172.71      4.51 o
   6   1  13       26.99       54.86      3.03 o
   7   1  13      638.14      657.36      8.62 o
   8   1  13     2370.42     2371.19     22.38 o
   9   1  13     1005.58     1004.53     19.36 o
  10   1  13     2801.43     2829.73     41.98 o
  11   1  13      582.09      578.31     32.60 o
  12   1  13       17.57       17.96      9.82 o
  13   1  13      275.15      302.67     31.98 o
  14   1  13       24.98       13.20     14.21 o
  15   1  13      706.94      761.03     47.61 o
  16   1  13      121.82      110.29     24.98 o
  17   1  13       24.22       36.00     23.91 o
  18   1  13        0.00       -9.50     22.86 o
  19   1  13      172.70      179.80     39.64 o
  20   1  13        0.32      -18.40     27.14 o
   0   2  13     1180.10     1245.15     17.36 o
   1   2  13     1180.05     1272.66     13.14 o
   2   2  13     3400.02     3706.10     29.31 o
   3   2  13      923.36      896.17     11.48 o
   4   2  13      342.65      367.62      6.89 o
   5   2  13      545.87      563.75      9.13 o
   6   2  13      807.83      840.35     10.95 o
   7   2  13      993.73     1000.96     12.26 o
   8   2  13     2514.20     2542.31     23.62 o
   9   2  13      296.46      291.89      8.81 o
  10   2  13     1351.26     1401.44     37.11 o
  11   2  13      142.11      152.12     15.72 o
  12   2  13      209.71      151.51     15.19 o
  13   2  13      345.56      399.97     33.79 o
  14   2  13      157.47      146.09     24.35 o
  15   2  13       19.18       10.08     16.00 o
  16   2  13        3.50       10.40     17.08 o
  17   2  13        0.51       19.49     19.61 o
  18   2  13      108.90       89.05     32.55 o
  19   2  13       12.07       30.72     29.24 o
  20   2  13       77.10       37.76     32.62 o
   1   3  13       32.31       23.88      2.64 o
   2   3  13      358.69      419.97      8.07 o
   3   3  13       74.46       77.90      3.88 o
   4   3  13       85.57       97.53      5.19 o
   5   3  13      594.59      659.29     12.43 o
   6   3  13       10.16        3.96      2.48 o
   7   3  13     1489.73     1591.19     20.05 o
   8   3  13      804.08      746.93     17.98 o
   9   3  13      274.03      265.24     13.00 o
  10   3  13       18.68       14.95      6.99 o
  11   3  13        4.45        0.00      6.57 o
  12   3  13      919.58     1028.47     40.43 o
  13   3  13      109.22      143.78     24.78 o
  14   3  13       67.72       40.63     15.21 o
  15   3  13      120.52      113.28     24.19 o
  16   3  13       17.10       -0.94     16.16 o
  17   3  13        0.01        9.81     19.39 o
  18   3  13      149.24      147.47     29.36 o
  19   3  13       34.03       -7.28     22.06 o
  20   3  13       59.56       64.82     27.45 o
   0   4  13     5791.37     6124.13     67.54 o
   1   4  13     3844.46     4029.86     33.10 o
   2   4  13      240.68      236.98      6.34 o
   3   4  13      242.96      238.39      6.91 o
   4   4  13      451.80      416.88      9.74 o
   5   4  13      919.32      924.19     15.19 o
   6   4  13       38.95       49.77      4.96 o
   7   4  13     1433.43     1533.94     21.69 o
   8   4  13        0.07        6.32      5.07 o
   9   4  13     1817.02     1889.61     33.18 o
  10   4  13      105.22       95.90     11.60 o
  11   4  13      137.88      166.13     14.90 o
  12   4  13      417.86      337.95     22.57 o
  13   4  13     1259.70     1319.27     78.67 o
  14   4  13      144.19      133.29     16.77 o
  15   4  13        1.15        4.46     11.29 o
  16   4  13        4.35       35.70     17.57 o
  17   4  13       49.80       22.09     20.35 o
  18   4  13      137.52      101.36     34.92 o
  19   4  13       87.78       90.31     31.18 o
   1   5  13       73.70       72.02      5.35 o
   2   5  13        0.68        0.67      3.51 o
   3   5  13      292.69      300.38     11.09 o
   4   5  13       48.11       49.27      5.53 o
   5   5  13      122.56      149.05      9.61 o
   6   5  13      783.29      804.60     19.28 o
   7   5  13       20.18       10.96      5.94 o
   8   5  13      847.82      872.47     23.69 o
   9   5  13       27.99       16.38      7.35 o
  10   5  13      352.24      315.01     29.59 o
  11   5  13        1.30       -1.27      8.84 o
  12   5  13      332.19      409.26     24.04 o
  13   5  13      280.48      300.12     34.94 o
  14   5  13      200.83      171.77     26.15 o
  15   5  13      111.65      116.29     19.38 o
  16   5  13      181.59      159.99     22.17 o
  17   5  13        4.49        5.17     19.75 o
  18   5  13       11.57       -2.61     21.08 o
  19   5  13        0.32        4.03     22.39 o
   0   6  13       69.28       63.22     10.31 o
   1   6  13       45.68       39.13      5.82 o
   2   6  13        3.48       -2.47      4.25 o
   3   6  13       89.88       87.90      9.25 o
   4   6  13      576.68      540.93     22.88 o
   5   6  13      282.83      286.08     12.87 o
   6   6  13      260.39      270.28     13.91 o
   7   6  13       99.78      109.31     12.66 o
   8   6  13       91.54       92.70     10.35 o
   9   6  13      151.99      131.10     13.35 o
  10   6  13       11.95        9.30      9.95 o
  11   6  13       21.05       34.20     11.70 o
  12   6  13      279.28      312.69     34.74 o
  13   6  13       68.54       37.55     12.94 o
  14   6  13       17.09       15.97     14.03 o
  15   6  13       27.97        8.35     15.72 o
  16   6  13       28.61       20.16     18.38 o
  17   6  13       34.63       56.05     24.26 o
  18   6  13        1.98       -7.77     22.92 o
   1   7  13      276.59      271.74     15.70 o
   2   7  13      236.55      253.57     15.42 o
   3   7  13      506.42      493.47     20.11 o
   4   7  13     1477.09     1586.44     39.14 o
   5   7  13      245.26      278.48     14.50 o
   6   7  13        1.63       19.27      7.15 o
   7   7  13     1144.09     1153.68     34.14 o
   8   7  13      121.96      128.42     11.77 o
   9   7  13        2.25        0.05      7.72 o
  10   7  13      499.37      541.72     26.85 o
  11   7  13      110.06      106.66     16.02 o
  12   7  13      302.52      255.46     21.99 o
  13   7  13      309.08      316.51     25.14 o
  14   7  13        0.97       -9.11     15.59 o
  15   7  13      526.81      589.14     52.59 o
  16   7  13       76.78       22.30     18.89 o
  17   7  13        2.68      -14.00     18.78 o
   0   8  13      133.49      156.91     22.37 o
   1   8  13        7.48       24.20      8.50 o
   2   8  13     2599.39     2871.41     67.69 o
   3   8  13      230.14      230.02     16.41 o
   4   8  13       60.09       59.59      9.98 o
   5   8  13      140.97      121.92     13.57 o
   6   8  13        1.91       -0.47      8.53 o
   7   8  13        2.09        4.68      9.35 o
   8   8  13       42.90       30.08     11.84 o
   9   8  13        1.33       17.92     11.13 o
  10   8  13       39.16       50.24     14.12 o
  11   8  13        0.06        7.63     12.68 o
  12   8  13       24.02       18.25     15.00 o
  13   8  13        2.04       25.54     16.39 o
  14   8  13       45.63       32.29     19.23 o
  15   8  13        5.01       -7.34     18.24 o
  16   8  13      252.87      328.62     35.06 o
   1   9  13       74.03       64.61     13.13 o
   2   9  13      358.54      329.53     20.95 o
   3   9  13        0.06        0.81      9.36 o
   4   9  13       83.00      100.55     15.51 o
   5   9  13      108.49       96.11     15.88 o
   6   9  13      143.30      167.23     17.15 o
   7   9  13      157.17      175.59     18.98 o
   8   9  13       43.60       47.63     15.27 o
   9   9  13        5.98       -6.59     12.66 o
  10   9  13       34.59        7.19     14.59 o
  11   9  13       50.29       58.79     18.29 o
  12   9  13        0.21       14.33     18.59 o
  13   9  13        0.68       -2.19     18.07 o
  14   9  13       15.32       14.78     24.37 o
   0  10  13       83.98       92.73     23.53 o
   1  10  13        4.76       12.87     12.19 o
   2  10  13        1.33       -1.31     11.67 o
   3  10  13      192.33      199.92     22.56 o
   4  10  13       89.82       58.24     16.18 o
   5  10  13      121.03      143.70     18.97 o
   6  10  13        5.01      -11.74     11.74 o
   7  10  13       21.39       29.02     15.52 o
   8  10  13        1.30       -1.76     14.70 o
   9  10  13      162.11      134.28     22.01 o
  10  10  13       60.82       51.11     18.60 o
  11  10  13        0.08       14.23     17.75 o
  12  10  13       18.99       17.00     28.08 o
   1  11  13       15.04       -0.94     13.80 o
   2  11  13       30.61       55.00     16.21 o
   3  11  13        0.03       17.64     15.03 o
   4  11  13       55.74       54.34     18.48 o
   5  11  13      114.69       67.14     18.84 o
   6  11  13      618.90      699.51     36.97 o
   7  11  13      122.57       92.74     21.47 o
   8  11  13        0.47        1.10     16.47 o
   9  11  13        0.08       -9.68     17.10 o
   0  12  13      832.33      954.01    120.51 o
   1  12  13       13.24        9.63     15.92 o
   2  12  13       37.89       21.14     16.46 o
   3  12  13        5.31       16.92     17.52 o
   4  12  13      189.71      215.01     28.07 o
   5  12  13        6.13       11.24     19.04 o
   0   0  14      423.61      483.72     13.06 o
   1   0  14    12053.21    12531.80    114.80 o
   2   0  14      279.86      272.42      7.30 o
   3   0  14     1485.48     1427.99     18.75 o
   4   0  14      633.06      871.66     14.36 o
   5   0  14    14493.20    13871.57    126.79 o
   6   0  14     1372.23     1316.35     19.12 o
   7   0  14    12164.50    12102.34    128.36 o
   8   0  14     8461.19     8561.94    106.19 o
   9   0  14     1465.34     1480.50     56.57 o
  10   0  14      324.61      345.09     20.64 o
  11   0  14     1313.03     1275.30     59.39 o
  12   0  14      962.20      807.74     71.70 o
  13   0  14     2181.22     2132.87     86.06 o
  14   0  14      238.36      317.88     52.17 o
  15   0  14      153.85      141.08     30.46 o
  16   0  14       48.93       85.20     38.71 o
  17   0  14      803.28      852.54     95.05 o
  18   0  14       46.64       34.37     36.23 o
  19   0  14      992.34     1045.87    110.68 o
  20   0  14        7.47       -6.20     38.57 o
   1   1  14     5039.90     4921.42     37.49 o
   2   1  14      989.01      941.73     10.04 o
   3   1  14     2434.77     2316.74     19.67 o
   4   1  14      629.50      604.60      7.94 o
   5   1  14     1316.45     1308.11     13.84 o
   6   1  14      540.22      506.73     10.02 o
   7   1  14      608.84      646.32      8.75 o
   8   1  14     2675.30     2674.96     25.50 o
   9   1  14       65.47       52.73      8.23 o
  10   1  14     1168.47     1146.42     25.40 o
  11   1  14      615.51      588.82     23.03 o
  12   1  14      774.61      800.10     35.33 o
  13   1  14      759.20      753.51     35.85 o
  14   1  14       15.87        2.77     13.47 o
  15   1  14      718.19      730.14     46.46 o
  16   1  14       40.72       34.82     20.77 o
  17   1  14      943.75      984.42     57.92 o
  18   1  14       80.81       63.70     46.97 o
  19   1  14        0.04       23.06     27.47 o
  20   1  14        5.05      -14.71     27.64 o
   0   2  14     1011.62      868.00     14.02 o
   1   2  14       88.15       75.67      3.62 o
   2   2  14     1130.31     1075.92     11.31 o
   3   2  14     1694.04     1759.29     16.08 o
   4   2  14       22.17       24.21      2.47 o
   5   2  14     1458.02     1555.45     16.68 o
   6   2  14      774.24      740.13     10.54 o
   7   2  14     2172.93     2145.75     21.46 o
   8   2  14     1945.66     1978.15     21.69 o
   9   2  14     1521.44     1662.90     23.25 o
  10   2  14     1055.82      974.87     24.83 o
  11   2  14      360.00      360.05     17.12 o
  12   2  14     2902.53     2932.83     85.76 o
  13   2  14       24.32        1.37     12.40 o
  14   2  14       52.19       41.91     22.33 o
  15   2  14       62.02       56.61     20.75 o
  16   2  14       32.81       22.50     18.79 o
  17   2  14      292.48      227.09     37.37 o
  18   2  14        3.11        1.72     26.59 o
  19   2  14      116.67       86.99     59.68 o
  20   2  14       19.20       73.32     35.50 o
   1   3  14    11360.40    11067.46     76.64 o
   2   3  14      590.81      587.09      8.52 o
   3   3  14       27.73       17.76      2.53 o
   4   3  14       87.73       79.90      4.28 o
   5   3  14       31.67       16.06      2.77 o
   6   3  14       61.60       45.15      4.18 o
   7   3  14     4053.23     4136.47     38.23 o
   8   3  14      145.57      142.31      7.61 o
   9   3  14      408.03      428.51     19.85 o
  10   3  14     1845.26     1785.19     65.56 o
  11   3  14     2153.59     2074.13     50.26 o
  12   3  14      127.47      117.01     16.66 o
  13   3  14     1250.63     1232.34     72.65 o
  14   3  14      381.55      401.14     40.34 o
  15   3  14      112.93      104.00     23.90 o
  16   3  14       40.02       49.47     20.32 o
  17   3  14       83.88       37.84     23.17 o
  18   3  14       25.05       55.61     22.88 o
  19   3  14      487.87      479.64     47.84 o
  20   3  14       45.11       47.55     26.76 o
   0   4  14     1489.19     1488.08     23.47 o
   1   4  14      165.83      179.55      6.06 o
   2   4  14      125.29      122.92      5.02 o
   3   4  14      145.79      123.83      5.80 o
   4   4  14       96.97       82.10      5.23 o
   5   4  14     3113.21     3121.00     34.35 o
   6   4  14     3603.77     3719.71     40.09 o
   7   4  14     1297.36     1268.66     28.92 o
   8   4  14      401.06      399.26     15.23 o
   9   4  14     2187.24     2374.23     38.99 o
  10   4  14       60.55       93.35     18.26 o
  11   4  14       23.55       27.37      9.13 o
  12   4  14        7.27       -5.12      8.87 o
  13   4  14      565.80      583.91     31.14 o
  14   4  14      155.31      175.79     23.62 o
  15   4  14       48.74       36.53     15.59 o
  16   4  14      207.55      138.63     29.02 o
  17   4  14      129.75      110.97     22.70 o
  18   4  14       12.37       12.36     22.23 o
  19   4  14       19.50       45.34     25.11 o
   1   5  14      428.63      445.33     14.67 o
   2   5  14        8.57       11.36      4.05 o
   3   5  14     1273.73     1291.42     25.27 o
   4   5  14      298.55      292.32     13.07 o
   5   5  14      609.82      607.61     16.44 o
   6   5  14     4715.00     4787.46     67.82 o
   7   5  14      105.35       85.03      8.85 o
   8   5  14      459.02      444.12     18.01 o
   9   5  14      145.25      128.78     14.40 o
  10   5  14      231.34      203.73     16.66 o
  11   5  14      747.16      692.99     32.68 o
  12   5  14       21.53       13.98     10.15 o
  13   5  14      116.04      154.04     17.27 o
  14   5  14     1410.32     1489.08     65.05 o
  15   5  14      553.31      588.21     35.33 o
  16   5  14      348.57      416.40     52.68 o
  17   5  14        8.38       41.09     22.11 o
  18   5  14       37.45       -1.62     22.18 o
  19   5  14      130.37      125.46     31.98 o
   0   6  14      584.40      609.01     20.64 o
   1   6  14       12.12       14.75      4.81 o
   2   6  14      167.59      178.15     10.76 o
   3   6  14      141.16      154.86     10.48 o
   4   6  14      523.65      524.27     16.30 o
   5   6  14     3001.51     3092.27     44.35 o
   6   6  14      646.60      658.70     19.79 o
   7   6  14      886.96      997.36     26.32 o
   8   6  14      309.15      338.45     17.56 o
   9   6  14      397.47      384.41     20.60 o
  10   6  14       10.28       -7.71      7.71 o
  11   6  14      347.87      325.76     22.27 o
  12   6  14        2.00        9.29     11.12 o
  13   6  14        8.34       15.00     12.08 o
  14   6  14      782.14      842.97     40.87 o
  15   6  14       16.35       26.13     16.15 o
  16   6  14        0.46      -13.53     15.86 o
  17   6  14       27.71        7.47     21.30 o
  18   6  14        3.65       14.18     24.08 o
   1   7  14     1693.17     1813.76     38.33 o
   2   7  14      144.95      161.39     18.19 o
   3   7  14      150.64      153.34     11.25 o
   4   7  14      260.33      269.37     14.23 o
   5   7  14       45.38       56.34      8.43 o
   6   7  14       32.50       15.19      7.39 o
   7   7  14      290.20      265.94     20.62 o
   8   7  14      134.59       95.54     10.97 o
   9   7  14       13.24       12.26      8.66 o
  10   7  14        6.29       -0.20      9.90 o
  11   7  14      636.48      713.76     34.10 o
  12   7  14        1.63        1.35     11.55 o
  13   7  14      615.33      669.24     43.46 o
  14   7  14        0.26        7.72     16.83 o
  15   7  14       13.43       21.66     17.76 o
  16   7  14      143.14      167.81     28.15 o
  17   7  14      130.21      131.48     33.38 o
   0   8  14      541.56      591.92     38.16 o
   1   8  14      892.59      966.17     39.29 o
   2   8  14      471.02      492.41     25.92 o
   3   8  14      387.92      413.99     39.03 o
   4   8  14      523.14      572.92     22.85 o
   5   8  14       13.31        3.77      8.53 o
   6   8  14       34.58       31.68     10.43 o
   7   8  14       30.47       28.97     11.18 o
   8   8  14        0.76       -2.26      9.82 o
   9   8  14      313.56      318.65     23.91 o
  10   8  14       19.50        7.70     11.73 o
  11   8  14      478.52      493.04     39.51 o
  12   8  14       28.46       13.04     14.81 o
  13   8  14       94.28      102.79     25.45 o
  14   8  14        1.78       -7.60     17.63 o
  15   8  14        2.70       -3.16     19.30 o
   1   9  14      580.79      614.16     39.60 o
   2   9  14        4.44        4.05     10.17 o
   3   9  14        4.42        1.06      9.73 o
   4   9  14      478.05      428.16     23.78 o
   5   9  14       23.20        5.78     11.31 o
   6   9  14        5.66        7.70     10.88 o
   7   9  14      106.68      105.51     15.85 o
   8   9  14      172.89      173.82     22.41 o
   9   9  14       77.48       59.98     16.66 o
  10   9  14        1.71        2.54     14.60 o
  11   9  14        1.57       13.01     15.67 o
  12   9  14      123.55       93.12     22.69 o
  13   9  14      190.29      162.11     26.50 o
  14   9  14      130.81       85.61     24.93 o
   0  10  14     1586.44     1758.69     82.59 o
   1  10  14      271.36      274.56     22.64 o
   2  10  14      237.69      213.48     22.09 o
   3  10  14      467.18      439.54     28.20 o
   4  10  14       21.35       23.80     14.98 o
   5  10  14        8.05       17.67     13.27 o
   6  10  14       15.39        5.51     12.95 o
   7  10  14      414.44      483.37     30.54 o
   8  10  14        8.91       12.93     15.33 o
   9  10  14        5.76       -5.75     15.68 o
  10  10  14       12.80       18.55     16.96 o
  11  10  14       11.85       13.96     17.82 o
  12  10  14       94.28       94.30     25.08 o
   1  11  14        4.21        6.73     13.94 o
   2  11  14      248.11      241.67     26.73 o
   3  11  14      194.63      205.71     23.12 o
   4  11  14        0.41        0.52     15.52 o
   5  11  14       40.88       17.09     16.40 o
   6  11  14        0.04        5.16     16.55 o
   7  11  14       21.72       23.67     17.99 o
   8  11  14       31.86       23.49     18.22 o
   9  11  14       10.36      -12.42     17.31 o
   0  12  14      420.33      501.65     52.51 o
   1  12  14       41.07       34.38     17.36 o
   2  12  14        8.38       13.79     16.73 o
   3  12  14       21.81       -4.61     17.37 o
   4  12  14       30.12       37.38     20.06 o
   5  12  14       21.37        2.85     18.71 o
   1   1  15        5.65        3.58      1.53 o
   2   1  15     8392.88     8757.79     57.39 o
   3   1  15      129.98      126.62      4.08 o
   4   1  15       21.87       10.20      1.98 o
   5   1  15       16.99       24.06      2.46 o
   6   1  15     6039.56     6131.55     44.89 o
   7   1  15      331.18      324.73      6.96 o
   8   1  15     1310.29     1308.06     16.25 o
   9   1  15      101.67       61.93      7.36 o
  10   1  15      288.35      271.50     19.11 o
  11   1  15       74.96       60.10     12.01 o
  12   1  15       43.18       16.56     13.32 o
  13   1  15        0.72       10.23     11.04 o
  14   1  15      845.98      865.13     48.33 o
  15   1  15        4.45      -11.59     14.93 o
  16   1  15      187.13      145.95     27.51 o
  17   1  15       27.17        7.31     19.13 o
  18   1  15      536.61      596.61     61.06 o
  19   1  15       10.87       33.33     27.27 o
  20   1  15      100.26       39.56     33.54 o
   0   2  15    11803.98    12504.45    129.70 o
   1   2  15       88.67       97.81      3.81 o
   2   2  15       35.81       37.41      2.60 o
   3   2  15        9.83       11.07      2.46 o
   4   2  15     3122.68     3178.94     28.42 o
   5   2  15     1823.97     1892.93     19.95 o
   6   2  15     1114.01     1140.97     13.60 o
   7   2  15     1535.28     1516.10     17.16 o
   8   2  15     1233.89     1306.22     18.51 o
   9   2  15     1046.83     1056.70     22.10 o
  10   2  15      815.90      818.02     19.16 o
  11   2  15       95.57       76.04     13.68 o
  12   2  15      444.17      482.39     63.12 o
  13   2  15      170.27      194.84     26.48 o
  14   2  15       54.18       57.22     20.26 o
  15   2  15        9.06       11.16     16.81 o
  16   2  15      421.86      438.98     47.41 o
  17   2  15       25.19        2.58     19.30 o
  18   2  15       18.87       18.81     21.15 o
  19   2  15        2.65        1.71     27.89 o
  20   2  15      411.76      418.83     56.77 o
   1   3  15      813.31      758.90     10.28 o
   2   3  15     1194.44     1238.96     13.52 o
   3   3  15       21.39       14.28      2.46 o
   4   3  15       68.39       50.16      4.28 o
   5   3  15       12.03        7.93      2.55 o
   6   3  15      250.06      262.72      9.12 o
   7   3  15      285.43      307.77      9.31 o
   8   3  15     2090.21     2179.41     31.72 o
   9   3  15      453.97      474.98     20.84 o
  10   3  15       19.90       21.98     10.72 o
  11   3  15       95.01      115.81     13.93 o
  12   3  15      452.50      515.88     38.23 o
  13   3  15      130.30      175.54     25.59 o
  14   3  15      107.70      124.49     34.68 o
  15   3  15      400.45      354.27     36.91 o
  16   3  15      201.02      191.11     40.53 o
  17   3  15        1.52      -15.88     18.30 o
  18   3  15        5.67        4.19     22.18 o
  19   3  15       61.29       37.43     26.54 o
  20   3  15        0.73      -23.02     23.02 o
   0   4  15     2678.04     2811.14     46.12 o
   1   4  15     1475.13     1511.52     17.50 o
   2   4  15       83.67       90.89      4.68 o
   3   4  15        3.76        9.06      2.97 o
   4   4  15     1108.36     1112.13     16.93 o
   5   4  15        1.14        2.27      3.11 o
   6   4  15       58.83       47.26      5.03 o
   7   4  15        5.84       12.68      4.71 o
   8   4  15      195.40      224.62     15.83 o
   9   4  15       27.64       27.92      7.14 o
  10   4  15        2.97        5.88      8.54 o
  11   4  15        9.87        6.38      9.56 o
  12   4  15       15.26       24.17     10.03 o
  13   4  15       13.35       12.46     11.13 o
  14   4  15        0.29       -7.52     11.67 o
  15   4  15      110.08       89.24     20.08 o
  16   4  15       28.53       19.74     17.44 o
  17   4  15        3.85       -2.63     16.34 o
  18   4  15        0.98       16.34     20.44 o
  19   4  15       83.97       99.51     38.78 o
   1   5  15       75.59       52.88      5.94 o
   2   5  15      299.02      301.99     10.66 o
   3   5  15        5.10       13.17      4.44 o
   4   5  15     1019.09     1041.52     20.97 o
   5   5  15       28.17       21.54      5.85 o
   6   5  15      538.98      597.26     23.73 o
   7   5  15        3.41        5.81      5.92 o
   8   5  15      594.63      572.52     20.50 o
   9   5  15      126.53      109.92     11.44 o
  10   5  15       11.02       16.69      8.86 o
  11   5  15       72.84       49.80     14.95 o
  12   5  15       70.41       70.50     12.99 o
  13   5  15        5.99       36.83     11.89 o
  14   5  15       52.88       47.81     14.79 o
  15   5  15       31.73       31.75     17.81 o
  16   5  15       53.38       42.24     18.86 o
  17   5  15        3.10        3.97     20.47 o
  18   5  15      138.41       80.83     31.16 o
   0   6  15     5862.18     6184.24    107.11 o
   1   6  15       13.56       12.86      5.13 o
   2   6  15       58.30       44.90      6.36 o
   3   6  15      145.23      156.58     12.54 o
   4   6  15      149.19      150.43     10.01 o
   5   6  15       21.48       27.75      6.51 o
   6   6  15      124.20      121.38     10.10 o
   7   6  15      865.98      905.75     25.81 o
   8   6  15      719.47      770.16     24.81 o
   9   6  15        2.03        2.26      8.07 o
  10   6  15      103.58       72.84     15.89 o
  11   6  15      223.69      186.68     21.59 o
  12   6  15     1267.47     1408.09     44.73 o
  13   6  15       51.56       45.98     13.34 o
  14   6  15      112.47      111.25     19.12 o
  15   6  15        0.06        1.66     14.37 o
  16   6  15       53.40       14.83     21.52 o
  17   6  15        0.12       19.50     22.19 o
  18   6  15       70.05       50.30     26.91 o
   1   7  15        7.09        8.48      7.30 o
   2   7  15      581.40      598.36     21.06 o
   3   7  15      147.26      144.76     10.87 o
   4   7  15       45.83       34.68      7.60 o
   5   7  15        0.07       11.27      7.06 o
   6   7  15       15.96       16.85      7.75 o
   7   7  15       26.93       32.31      8.27 o
   8   7  15      201.67      185.61     13.57 o
   9   7  15      207.65      231.26     16.42 o
  10   7  15      368.28      469.83     26.57 o
  11   7  15       27.85       19.23     12.10 o
  12   7  15       41.16       23.29     12.93 o
  13   7  15      317.96      338.19     26.06 o
  14   7  15       38.21       54.35     17.86 o
  15   7  15      115.71       68.65     21.33 o
  16   7  15       76.00       41.90     20.88 o
  17   7  15       83.47       74.15     28.19 o
   0   8  15      100.56       99.00     19.13 o
   1   8  15      749.44      734.83     29.69 o
   2   8  15       10.02        9.99      9.40 o
   3   8  15      271.73      322.73     19.41 o
   4   8  15       82.16       63.08     10.52 o
   5   8  15        0.17        0.72      8.71 o
   6   8  15      223.45      228.47     27.42 o
   7   8  15       39.90       21.86     10.82 o
   8   8  15       41.43       32.63     11.38 o
   9   8  15       40.14       49.83     13.70 o
  10   8  15       34.39       24.91     13.67 o
  11   8  15        0.66        6.40     12.58 o
  12   8  15       20.55       17.01     14.22 o
  13   8  15      104.37       99.13     23.33 o
  14   8  15      199.75      173.55     27.40 o
  15   8  15        1.63       27.95     21.16 o
   1   9  15       10.08       18.98     10.99 o
   2   9  15       44.21       30.77     11.70 o
   3   9  15      204.03      183.03     18.52 o
   4   9  15       52.90       39.98     11.93 o
   5   9  15       10.32       -2.56     11.17 o
   6   9  15     1591.62     1741.59     44.82 o
   7   9  15       11.70       14.60     11.67 o
   8   9  15       36.82       24.82     13.53 o
   9   9  15       63.94       58.44     15.80 o
  10   9  15      279.36      273.41     26.70 o
  11   9  15       13.76       19.26     16.56 o
  12   9  15       21.24       37.11     19.82 o
  13   9  15       48.99       40.74     21.59 o
  14   9  15      432.98      523.73     66.89 o
   0  10  15       46.10       34.50     18.38 o
   1  10  15       85.04      105.43     20.57 o
   2  10  15      622.07      638.38     38.70 o
   3  10  15        2.24       10.23     12.94 o
   4  10  15       26.81       33.65     15.52 o
   5  10  15       33.27       20.93     21.52 o
   6  10  15        4.69       13.90     13.42 o
   7  10  15       29.14       42.89     14.98 o
   8  10  15      146.33      131.99     21.68 o
   9  10  15       19.97       27.09     17.66 o
  10  10  15       31.85       26.98     18.15 o
  11  10  15        1.02       -8.30     17.20 o
  12  10  15       14.38        7.11     20.44 o
   1  11  15       22.50       11.11     14.60 o
   2  11  15      177.03      123.27     19.28 o
   3  11  15        1.52       12.01     14.67 o
   4  11  15       44.06       40.74     17.52 o
   5  11  15        0.12        7.61     15.69 o
   6  11  15       27.00       10.17     17.34 o
   7  11  15       16.35        6.40     19.00 o
   8  11  15       14.56       15.53     17.78 o
   9  11  15        0.01       -0.88     18.21 o
   0  12  15       12.66       29.42     23.49 o
   1  12  15      282.59      240.43     25.80 o
   2  12  15        2.54        7.43     16.59 o
   3  12  15       23.69       -0.60     17.15 o
   4  12  15        5.88       -0.36     17.69 o
   0   0  16     7660.63     7014.42     93.47 o
   1   0  16     5433.48     5773.99     53.46 o
   2   0  16      713.09      657.17     11.15 o
   3   0  16      407.32      359.84      8.71 o
   4   0  16      511.93      494.53      9.98 o
   5   0  16     7583.91     7596.70     73.78 o
   6   0  16     3412.88     3248.79     39.97 o
   7   0  16     3509.12     3542.17     41.23 o
   8   0  16      110.45      101.20      7.57 o
   9   0  16      712.36      657.07     37.66 o
  10   0  16      587.80      581.71     40.91 o
  11   0  16      239.17      190.75     26.58 o
  12   0  16     5549.61     5536.81    239.86 o
  13   0  16     1875.11     2020.92     84.64 o
  14   0  16      279.49      355.99     41.47 o
  15   0  16        9.11       28.21     21.49 o
  16   0  16      303.99      315.65     63.09 o
  17   0  16      462.44      619.39     85.61 o
  18   0  16       45.20       55.79     43.12 o
  19   0  16      425.95      421.72     78.10 o
  20   0  16       22.00       -2.76     37.81 o
   1   1  16     1294.85     1252.08     12.56 o
   2   1  16     1974.89     1913.39     16.99 o
   3   1  16      801.82      874.11     10.34 o
   4   1  16      853.15      853.46     12.13 o
   5   1  16     1175.00     1137.15     13.06 o
   6   1  16      768.23      763.62     10.13 o
   7   1  16      540.59      541.92     10.04 o
   8   1  16     2987.44     3034.54     29.92 o
   9   1  16       50.98       44.61      8.55 o
  10   1  16     2624.42     2769.24     49.41 o
  11   1  16      579.22      597.89     24.83 o
  12   1  16       10.35        0.21      9.75 o
  13   1  16       22.88       30.53     12.60 o
  14   1  16      123.05      135.50     31.88 o
  15   1  16      898.86      904.17     70.53 o
  16   1  16        0.43       -2.97     17.16 o
  17   1  16      143.58      177.04     30.63 o
  18   1  16      165.60      109.37     34.12 o
  19   1  16        6.61       28.13     28.62 o
  20   1  16       15.71        7.18     28.42 o
   0   2  16      171.21      154.59      6.90 o
   1   2  16      414.18      432.35      7.59 o
   2   2  16     4583.12     4457.78     33.70 o
   3   2  16      439.85      384.66      7.18 o
   4   2  16     4435.61     4366.95     35.14 o
   5   2  16      722.83      745.61     11.21 o
   6   2  16       69.72       79.33      4.22 o
   7   2  16      245.09      188.88      6.25 o
   8   2  16     1861.13     1830.88     24.14 o
   9   2  16      777.79      816.66     20.05 o
  10   2  16       53.56       62.71      8.29 o
  11   2  16      353.53      349.12     29.43 o
  12   2  16        3.49        8.51     12.03 o
  13   2  16      150.27       93.08     20.21 o
  14   2  16      596.83      568.78     54.73 o
  15   2  16        1.78       13.31     17.61 o
  16   2  16      678.12      767.68     51.75 o
  17   2  16        9.39        6.83     20.37 o
  18   2  16        9.99       -9.82     20.21 o
  19   2  16       46.61       66.06     32.43 o
  20   2  16        0.89       23.43     32.76 o
   1   3  16     3181.10     3232.09     28.16 o
   2   3  16       42.37       47.29      3.27 o
   3   3  16      352.97      356.02      7.93 o
   4   3  16     1604.93     1624.54     19.98 o
   5   3  16      512.91      509.76     13.28 o
   6   3  16     4160.97     4173.03     43.47 o
   7   3  16     1942.79     1980.10     26.24 o
   8   3  16      812.70      900.13     20.68 o
   9   3  16       97.39       62.95     14.02 o
  10   3  16        9.02        5.94      7.57 o
  11   3  16      534.20      544.73     26.39 o
  12   3  16      750.90      818.09    100.66 o
  13   3  16     1053.19     1122.25     55.42 o
  14   3  16       15.65       25.67     16.76 o
  15   3  16      141.69      169.22     27.32 o
  16   3  16      147.11       91.04     25.45 o
  17   3  16       53.20       36.39     21.83 o
  18   3  16      126.33      106.69     29.40 o
  19   3  16      261.81      247.27     36.73 o
   0   4  16      954.01      882.39     43.63 o
   1   4  16       70.58       53.87      4.28 o
   2   4  16     2035.21     1991.04     23.72 o
   3   4  16       89.53       91.56      5.71 o
   4   4  16     1337.53     1341.36     20.40 o
   5   4  16      352.39      358.12     11.01 o
   6   4  16        1.71        0.24      3.64 o
   7   4  16     1139.30     1120.18     24.09 o
   8   4  16       26.98       23.50      5.82 o
   9   4  16       92.34       96.30     10.44 o
  10   4  16      812.22      890.59     32.91 o
  11   4  16      154.20      152.11     16.74 o
  12   4  16      126.81      139.26     19.77 o
  13   4  16        2.31       -6.97     12.13 o
  14   4  16     1734.89     1866.66     62.70 o
  15   4  16       24.76        6.01     14.63 o
  16   4  16      251.08      225.82     39.69 o
  17   4  16       41.93       54.02     20.24 o
  18   4  16       85.29       69.00     25.44 o
  19   4  16        1.34       35.71     25.55 o
   1   5  16      163.69      170.15      9.63 o
   2   5  16     2752.87     2731.15     42.72 o
   3   5  16     1241.06     1239.45     25.16 o
   4   5  16      718.35      657.73     16.87 o
   5   5  16      380.67      362.00     14.40 o
   6   5  16      125.28       94.39     13.03 o
   7   5  16       22.87       22.33      6.76 o
   8   5  16     1102.24     1073.42     27.13 o
   9   5  16      172.14      164.36     12.84 o
  10   5  16     1368.95     1425.33     38.92 o
  11   5  16        8.75        5.99      9.18 o
  12   5  16       13.30       13.57     10.25 o
  13   5  16      146.18      142.23     21.08 o
  14   5  16        3.82        4.61     14.17 o
  15   5  16       68.05       57.48     18.92 o
  16   5  16       23.76       30.83     20.81 o
  17   5  16       69.87       53.16     21.37 o
  18   5  16        1.26        2.94     22.98 o
   0   6  16     6658.65     6952.00    140.24 o
   1   6  16      110.76       99.35      8.82 o
   2   6  16      121.67      112.72      9.36 o
   3   6  16        1.39        3.21      4.87 o
   4   6  16       16.34       15.59      5.40 o
   5   6  16      414.87      410.38     15.19 o
   6   6  16       46.22       43.37      7.86 o
   7   6  16      432.88      517.26     20.52 o
   8   6  16        4.21        3.11      7.07 o
   9   6  16        0.18        2.76      7.14 o
  10   6  16       45.62       37.60     11.17 o
  11   6  16      167.83      131.81     16.30 o
  12   6  16      204.17      204.12     20.10 o
  13   6  16        6.82        9.03     12.44 o
  14   6  16      104.75      105.61     21.65 o
  15   6  16       41.56       14.09     17.33 o
  16   6  16       63.65       30.15     19.94 o
  17   6  16       84.15      105.95     29.81 o
   1   7  16      481.03      479.74     23.32 o
   2   7  16      188.04      155.00     12.19 o
   3   7  16        0.10        6.90      6.13 o
   4   7  16      721.62      724.76     25.21 o
   5   7  16      233.81      208.69     14.44 o
   6   7  16      591.70      570.65     26.03 o
   7   7  16      448.19      425.34     19.91 o
   8   7  16      263.25      288.41     16.58 o
   9   7  16        8.69       22.72      9.52 o
  10   7  16      297.94      312.02     19.61 o
  11   7  16      240.68      214.70     20.16 o
  12   7  16        4.64        1.55     11.44 o
  13   7  16      174.77      185.86     20.83 o
  14   7  16       55.00       48.60     17.36 o
  15   7  16       29.20       31.64     18.98 o
  16   7  16       10.54       11.32     22.32 o
   0   8  16       21.04       23.80     14.11 o
   1   8  16      932.16      965.08     33.73 o
   2   8  16      290.55      341.41     32.24 o
   3   8  16       46.31       34.76     11.56 o
   4   8  16      880.25      974.27     34.00 o
   5   8  16       48.75       58.19     11.61 o
   6   8  16       87.35       86.55     12.98 o
   7   8  16       23.25       23.06     10.68 o
   8   8  16      127.26      129.98     15.36 o
   9   8  16      540.49      630.08     31.62 o
  10   8  16        5.91       -4.18     13.05 o
  11   8  16      165.44      179.09     20.59 o
  12   8  16      193.18      194.03     21.70 o
  13   8  16       77.18       66.64     18.92 o
  14   8  16       69.24       61.13     19.25 o
  15   8  16        2.57        4.85     20.05 o
   1   9  16      235.27      219.95     20.17 o
   2   9  16       16.79       15.41     10.73 o
   3   9  16        1.44       18.55     11.54 o
   4   9  16        2.12      -10.28     10.28 o
   5   9  16        5.92        7.01     11.71 o
   6   9  16      280.61      283.06     21.42 o
   7   9  16       27.93       23.12     12.07 o
   8   9  16      140.12      133.27     18.35 o
   9   9  16        6.06        9.56     13.48 o
  10   9  16       26.51       12.91     16.89 o
  11   9  16       14.77       12.79     18.32 o
  12   9  16       58.55       78.24     22.51 o
  13   9  16       37.62       71.46     23.10 o
   0  10  16        3.76       26.06     18.58 o
   1  10  16       26.01       24.24     13.44 o
   2  10  16      397.10      432.65     29.71 o
   3  10  16        3.85       -7.04     11.79 o
   4  10  16       19.76       17.05     14.85 o
   5  10  16       45.87       57.72     17.53 o
   6  10  16       47.67       65.52     18.16 o
   7  10  16       19.81       39.26     15.16 o
   8  10  16        1.66        8.31     15.73 o
   9  10  16        2.62       -3.58     15.45 o
  10  10  16       59.57       58.92     19.79 o
  11  10  16        6.47       10.26     18.09 o
   1  11  16        2.12        1.15     13.61 o
   2  11  16       51.25        7.39     14.49 o
   3  11  16       24.93       31.28     15.63 o
   4  11  16       65.88       54.17     18.41 o
   5  11  16      113.69      101.32     24.14 o
   6  11  16       14.65        1.51     17.49 o
   7  11  16      143.93      107.88     24.86 o
   8  11  16      167.19      157.39     27.88 o
   0  12  16       11.74       59.07     26.88 o
   1  12  16       33.31       26.84     17.21 o
   2  12  16        1.46       16.00     17.11 o
   3  12  16       15.17       -1.91     17.97 o
   4  12  16        7.63       25.01     30.06 o
   1   1  17     1409.66     1398.77     13.13 o
   2   1  17        2.19       -0.23      1.65 o
   3   1  17     2795.45     2810.66     23.39 o
   4   1  17       11.82        9.42      2.09 o
   5   1  17      590.95      597.29      9.15 o
   6   1  17      159.72      155.25      5.31 o
   7   1  17     2609.54     2579.03     26.57 o
   8   1  17      194.28      204.38      7.06 o
   9   1  17        6.11       11.42      5.16 o
  10   1  17       30.72       40.62      7.45 o
  11   1  17     1455.69     1437.23     46.46 o
  12   1  17       47.74       53.77     13.18 o
  13   1  17        0.85       -2.65     10.63 o
  14   1  17      343.22      335.78     34.06 o
  15   1  17      374.81      325.36     35.50 o
  16   1  17       12.58       35.12     20.55 o
  17   1  17       40.17       35.55     20.77 o
  18   1  17       40.83       60.45     31.20 o
  19   1  17        5.15        8.06     28.49 o
  20   1  17        1.19       26.97     32.11 o
   0   2  17      916.69     1004.21     17.83 o
   1   2  17     1312.02     1252.31     16.78 o
   2   2  17      121.69      121.36      4.48 o
   3   2  17        4.91        1.61      2.03 o
   4   2  17        9.42       12.18      2.44 o
   5   2  17     2979.35     2932.18     26.09 o
   6   2  17       12.15        6.87      2.63 o
   7   2  17      165.75      131.61      5.55 o
   8   2  17      252.27      258.48     10.21 o
   9   2  17       58.86       41.30      6.95 o
  10   2  17       27.22       24.80      6.90 o
  11   2  17       62.95       50.26     10.92 o
  12   2  17      661.53      673.53     34.36 o
  13   2  17      306.01      321.15     33.98 o
  14   2  17      393.98      409.49     40.35 o
  15   2  17       16.42        1.13     16.28 o
  16   2  17       67.64       63.65     22.81 o
  17   2  17      156.27      156.10     30.87 o
  18   2  17       99.10      106.37     28.13 o
  19   2  17       47.71       68.19     32.29 o
  20   2  17      158.69      111.69     38.78 o
   1   3  17     1139.55     1164.62     14.04 o
   2   3  17       51.26       46.59      3.72 o
   3   3  17        0.02       -2.29      2.29 o
   4   3  17       13.98       15.75      3.25 o
   5   3  17      432.26      395.99     10.08 o
   6   3  17       27.12       27.93      4.59 o
   7   3  17       95.59       98.34      8.45 o
   8   3  17        0.08        1.54      4.44 o
   9   3  17        3.03        1.69      5.52 o
  10   3  17       11.00        4.90      8.45 o
  11   3  17      103.71       61.70     16.71 o
  12   3  17        0.18        6.36     11.27 o
  13   3  17      144.27      138.14     29.51 o
  14   3  17       33.07        4.21     19.66 o
  15   3  17        0.68        1.52     16.33 o
  16   3  17       66.51       51.14     21.58 o
  17   3  17        0.22        1.96     19.50 o
  18   3  17       12.61       16.11     21.20 o
  19   3  17       64.20       45.74     26.33 o
   0   4  17      141.44      155.62     10.57 o
   1   4  17     8234.94     8193.81     76.66 o
   2   4  17       21.33       25.59      3.96 o
   3   4  17     1064.58     1073.92     17.19 o
   4   4  17      203.09      186.98      8.88 o
   5   4  17     1016.04      988.63     19.22 o
   6   4  17      105.60      127.61      9.05 o
   7   4  17      150.20      125.38      9.73 o
   8   4  17       26.51       31.76      6.51 o
   9   4  17     1436.61     1292.31     56.95 o
  10   4  17        1.96        2.56      8.42 o
  11   4  17      463.50      533.53     32.40 o
  12   4  17      143.06      134.18     19.02 o
  13   4  17      599.65      578.23     43.53 o
  14   4  17        0.24       -3.07     12.99 o
  15   4  17        5.35       17.54     15.69 o
  16   4  17        1.58       17.27     16.61 o
  17   4  17       41.88       57.55     21.65 o
  18   4  17        3.18       17.03     19.65 o
  19   4  17        4.90       22.74     24.72 o
   1   5  17      452.13      484.55     16.00 o
   2   5  17       20.37       29.61      4.88 o
   3   5  17        1.48        5.13      4.17 o
   4   5  17        4.82        2.47      4.28 o
   5   5  17       10.67       14.41      5.53 o
   6   5  17        2.87        1.91      5.72 o
   7   5  17      157.55      129.73     11.14 o
   8   5  17      214.35      187.65     13.32 o
   9   5  17       48.43       46.41      8.15 o
  10   5  17       21.33       25.51      9.93 o
  11   5  17       87.11       63.89     12.50 o
  12   5  17       27.56       38.15     11.93 o
  13   5  17       12.07        9.56     10.91 o
  14   5  17        1.09        5.75     13.88 o
  15   5  17      116.80      116.29     22.59 o
  16   5  17       43.22       45.15     20.21 o
  17   5  17        9.85       -0.62     20.37 o
  18   5  17        1.38       -8.56     20.50 o
   0   6  17      346.92      396.52     20.74 o
   1   6  17       70.11       72.62      8.12 o
   2   6  17       14.62       17.51      5.38 o
   3   6  17        2.49        3.43      4.77 o
   4   6  17        0.01        1.48      4.94 o
   5   6  17      264.71      269.95     13.15 o
   6   6  17        0.01       -1.49      5.67 o
   7   6  17      898.35      888.03     25.98 o
   8   6  17      155.34      127.03     12.11 o
   9   6  17       12.10        0.09      7.87 o
  10   6  17       12.22        8.40      9.93 o
  11   6  17        9.25        8.71     10.57 o
  12   6  17        1.31        7.77     11.61 o
  13   6  17        0.62        7.33     11.57 o
  14   6  17       10.39        8.04     14.44 o
  15   6  17        1.85       -3.23     16.39 o
  16   6  17       21.89        7.33     18.36 o
  17   6  17       78.72       37.78     25.73 o
   1   7  17      212.07      253.27     18.19 o
   2   7  17        0.74        0.64      6.45 o
   3   7  17     1381.93     1435.39     31.67 o
   4   7  17       82.66       71.77      9.23 o
   5   7  17     1096.47     1148.83     29.15 o
   6   7  17        0.48        4.36      7.29 o
   7   7  17      781.24      857.78     25.50 o
   8   7  17        0.56        2.67      7.37 o
   9   7  17      314.00      322.59     25.54 o
  10   7  17       55.31       35.51     10.48 o
  11   7  17       16.00       14.10     12.02 o
  12   7  17       11.21       -3.49     11.57 o
  13   7  17       72.66       33.58     17.16 o
  14   7  17        0.35       -0.13     14.54 o
  15   7  17       42.91       39.17     23.02 o
  16   7  17        0.00       -0.86     21.75 o
   0   8  17        0.32        2.60     13.10 o
   1   8  17      476.07      423.31     24.19 o
   2   8  17       76.36       69.50     12.41 o
   3   8  17      305.59      302.14     21.57 o
   4   8  17       22.51       10.73      9.55 o
   5   8  17        8.44        4.76      9.53 o
   6   8  17       51.19       49.45     11.93 o
   7   8  17       64.23       60.56     12.91 o
   8   8  17        0.30        6.05     10.18 o
   9   8  17      412.07      459.84     28.25 o
  10   8  17       51.27       37.29     13.85 o
  11   8  17        0.52       -4.45     12.79 o
  12   8  17        9.78        4.31     13.93 o
  13   8  17       32.37       33.04     16.04 o
  14   8  17       57.59       52.98     19.30 o
  15   8  17       59.60       33.40     23.39 o
   1   9  17       99.56       97.97     15.06 o
   2   9  17       35.09       28.69     12.01 o
   3   9  17       22.18       16.12     11.73 o
   4   9  17       13.32       -8.94     10.39 o
   5   9  17        0.02       -5.19     11.87 o
   6   9  17      365.45      382.08     24.09 o
   7   9  17       17.45       12.38     12.30 o
   8   9  17       61.82       71.95     17.14 o
   9   9  17        8.65       -4.61     13.14 o
  10   9  17       58.11       45.52     16.10 o
  11   9  17       75.41       59.60     21.63 o
  12   9  17        5.96       27.62     20.28 o
  13   9  17      133.63      165.40     28.79 o
   0  10  17       99.81       48.56     23.39 o
   1  10  17      171.07      183.61     20.47 o
   2  10  17       13.98       15.13     13.09 o
   3  10  17      169.81      188.03     21.37 o
   4  10  17        0.04      -11.43     13.21 o
   5  10  17        0.89        4.13     14.07 o
   6  10  17       26.02       38.99     16.88 o
   7  10  17       32.51       12.44     15.89 o
   8  10  17       20.16       12.25     15.73 o
   9  10  17      145.86      166.66     24.83 o
  10  10  17        1.61        7.93     17.09 o
  11  10  17       11.40       30.42     21.86 o
   1  11  17       29.58       34.74     15.78 o
   2  11  17        2.21        7.84     14.21 o
   3  11  17       84.30       99.45     30.37 o
   4  11  17        1.93       20.35     17.14 o
   5  11  17       38.03       54.60     19.00 o
   6  11  17       41.79       54.27     19.92 o
   7  11  17       76.80       87.73     24.37 o
   8  11  17        0.98       36.72     27.46 o
   0  12  17       29.99       11.21     23.51 o
   1  12  17       53.88       54.05     19.48 o
   2  12  17        4.09       17.58     17.33 o
   3  12  17        0.58        9.33     19.18 o
   0   0  18     7265.13     7770.37    104.06 o
   1   0  18      102.10       88.82      4.77 o
   2   0  18     1763.16     1821.34     21.98 o
   3   0  18      102.10      106.70      5.31 o
   4   0  18      224.87      240.38      9.24 o
   5   0  18     2661.93     2565.99     29.91 o
   6   0  18     3006.63     2850.13     33.66 o
   7   0  18      668.28      680.36     15.03 o
   8   0  18       66.55       45.15      6.30 o
   9   0  18       52.33       42.11     10.41 o
  10   0  18      797.27      823.74     50.52 o
  11   0  18       84.44      110.85     17.46 o
  12   0  18     1407.78     1569.35     71.51 o
  13   0  18       24.53       18.48     17.53 o
  14   0  18      940.44      994.74     82.34 o
  15   0  18      107.19       91.28     27.70 o
  16   0  18       16.06       -7.30     29.82 o
  17   0  18      415.81      386.66     73.28 o
  18   0  18      345.92      291.14     66.81 o
  19   0  18       29.96       64.95     45.60 o
  20   0  18        1.92      -11.50     39.26 o
   1   1  18       81.37       68.15      4.10 o
   2   1  18     2833.88     2817.23     23.11 o
   3   1  18      100.40       87.99      4.40 o
   4   1  18      947.60      881.31     11.53 o
   5   1  18        0.14        1.78      2.15 o
   6   1  18      491.72      479.45      8.42 o
   7   1  18       14.17       13.86      3.11 o
   8   1  18     4657.99     4640.85     44.94 o
   9   1  18       69.77       80.04      8.62 o
  10   1  18     2320.20     2366.38     46.04 o
  11   1  18        3.39        3.42      7.79 o
  12   1  18        3.68       13.04     10.54 o
  13   1  18      178.43      181.71     23.28 o
  14   1  18      147.22      119.05     22.65 o
  15   1  18       21.88       27.44     17.21 o
  16   1  18       15.63        8.97     18.34 o
  17   1  18       41.79       51.15     22.93 o
  18   1  18       74.27      108.15     34.82 o
  19   1  18       18.79       34.73     34.54 o
  20   1  18      131.79       59.48     43.39 o
   0   2  18     1376.40     1505.20     23.20 o
   1   2  18      245.72      227.48      6.54 o
   2   2  18     6491.16     6394.86     48.26 o
   3   2  18      734.34      743.56     10.32 o
   4   2  18     6514.00     6528.95     49.71 o
   5   2  18      734.26      697.78     10.68 o
   6   2  18        1.90       -0.32      2.70 o
   7   2  18       17.15        5.14      3.25 o
   8   2  18     2299.68     2177.77     50.43 o
   9   2  18      220.11      172.01     18.48 o
  10   2  18      354.49      397.71     17.03 o
  11   2  18       79.95       78.01     12.68 o
  12   2  18       19.04        8.75     10.57 o
  13   2  18       75.58       57.55     18.02 o
  14   2  18     2148.78     2281.67     80.66 o
  15   2  18       86.24       66.78     21.67 o
  16   2  18     1005.37     1240.75     64.85 o
  17   2  18       38.54       34.36     22.32 o
  18   2  18       96.43      118.33     29.94 o
  19   2  18       25.77       32.03     29.22 o
   1   3  18     1584.83     1549.19     18.43 o
   2   3  18       19.00       12.39      2.77 o
   3   3  18      321.19      308.46      8.42 o
   4   3  18     1376.10     1373.80     18.50 o
   5   3  18      195.17      189.49      8.52 o
   6   3  18     5777.67     5653.72     76.01 o
   7   3  18      440.22      456.22     12.75 o
   8   3  18      320.13      361.56     13.72 o
   9   3  18       39.86       19.79      9.71 o
  10   3  18      636.20      601.86     24.44 o
  11   3  18      763.12      732.20     35.89 o
  12   3  18      377.88      351.26     28.07 o
  13   3  18       54.06       47.18     18.49 o
  14   3  18      144.98      130.60     24.86 o
  15   3  18        1.14        3.98     17.13 o
  16   3  18       29.09       20.07     19.11 o
  17   3  18       31.18       24.79     21.98 o
  18   3  18      161.74      100.79     29.82 o
  19   3  18      170.77       99.17     29.05 o
   0   4  18     1653.33     1640.96     32.53 o
   1   4  18        0.51        4.82      3.49 o
   2   4  18     1773.99     1736.03     24.56 o
   3   4  18       15.53       11.96      3.78 o
   4   4  18     1769.75     1754.56     27.23 o
   5   4  18      321.05      289.40     11.92 o
   6   4  18      186.16      151.51     10.67 o
   7   4  18      133.41      101.00     11.26 o
   8   4  18        1.52        2.83      5.39 o
   9   4  18       61.99       38.70     12.59 o
  10   4  18      136.03      170.41     17.08 o
  11   4  18       26.97       37.01     13.34 o
  12   4  18      287.96      268.05     26.12 o
  13   4  18       78.31      107.17     19.33 o
  14   4  18      295.27      302.77     31.17 o
  15   4  18       93.87       81.94     24.06 o
  16   4  18      755.78      773.48     47.43 o
  17   4  18        0.73        8.00     17.78 o
  18   4  18        0.25       -5.87     17.62 o
  19   4  18       11.81        2.50     24.65 o
   1   5  18      269.95      273.65     13.77 o
   2   5  18     4549.89     4607.01     52.70 o
   3   5  18      559.74      531.70     13.93 o
   4   5  18     1082.93     1072.10     20.87 o
   5   5  18      171.14      197.52     13.91 o
   6   5  18      138.48      134.33     11.35 o
   7   5  18      393.71      397.36     17.55 o
   8   5  18     1455.59     1459.14     32.55 o
   9   5  18      149.61      110.13     14.58 o
  10   5  18     1804.38     1892.14     66.98 o
  11   5  18      137.46       88.34     14.00 o
  12   5  18       20.45       17.69     11.41 o
  13   5  18       16.95        5.46     12.12 o
  14   5  18       89.18       58.28     18.56 o
  15   5  18      163.57      131.95     23.53 o
  16   5  18        6.82       29.40     17.76 o
  17   5  18        0.06        5.80     18.54 o
  18   5  18       23.38       38.83     24.76 o
   0   6  18     9175.10     9240.37    168.54 o
   1   6  18       90.72       75.09      8.36 o
   2   6  18       22.36       17.50      6.16 o
   3   6  18      357.08      335.86     14.70 o
   4   6  18      194.36      206.84     13.84 o
   5   6  18      807.90      832.75     23.92 o
   6   6  18       24.62       26.37      7.20 o
   7   6  18       22.87       19.52      6.96 o
   8   6  18        0.10       -2.34      7.23 o
   9   6  18       47.51       44.75      9.97 o
  10   6  18        4.00       12.99     10.19 o
  11   6  18       19.78       30.09     11.89 o
  12   6  18      862.08      913.48     36.32 o
  13   6  18       92.79       64.45     15.18 o
  14   6  18      142.87      102.45     22.04 o
  15   6  18       45.30       42.18     20.09 o
  16   6  18      433.77      427.30     45.48 o
  17   6  18      208.88      222.86     36.57 o
   1   7  18       89.75       62.21     10.96 o
   2   7  18      138.75      124.99     11.85 o
   3   7  18        3.96       -3.45      6.60 o
   4   7  18      407.77      443.97     18.04 o
   5   7  18      136.32      133.55     14.58 o
   6   7  18      217.25      232.03     17.08 o
   7   7  18      110.57      103.16     11.29 o
   8   7  18      538.53      543.82     31.90 o
   9   7  18       20.04       18.75      9.84 o
  10   7  18       93.71       96.36     13.21 o
  11   7  18      123.77      109.83     18.23 o
  12   7  18       85.24       95.67     24.00 o
  13   7  18        0.63       -2.64     12.83 o
  14   7  18       47.56       60.59     17.14 o
  15   7  18       25.66       22.95     19.83 o
  16   7  18        2.43        9.25     22.76 o
   0   8  18       55.64       40.41     16.21 o
   1   8  18        1.80       12.76      9.73 o
   2   8  18      451.63      504.35     26.32 o
   3   8  18      158.13      174.84     17.33 o
   4   8  18      562.95      594.67     26.39 o
   5   8  18       43.88       31.87     11.33 o
   6   8  18       33.43       33.03     11.36 o
   7   8  18       49.86       46.48     12.02 o
   8   8  18      278.94      272.62     20.53 o
   9   8  18        7.69       10.93     14.93 o
  10   8  18       22.72       47.57     14.85 o
  11   8  18        6.07       16.04     13.49 o
  12   8  18       25.92       12.55     13.81 o
  13   8  18       33.82       39.55     16.06 o
  14   8  18      125.29      145.53     24.23 o
  15   8  18        1.16       31.36     24.93 o
   1   9  18        4.00       -9.74      9.74 o
   2   9  18        1.07        0.23     11.08 o
   3   9  18        2.53        5.04     11.22 o
   4   9  18      112.27       83.92     17.04 o
   5   9  18        0.52      -11.82     11.82 o
   6   9  18      331.62      347.64     25.78 o
   7   9  18        8.63       20.32     12.38 o
   8   9  18      383.96      479.76     30.00 o
   9   9  18       16.77       17.51     14.75 o
  10   9  18       64.40       45.18     16.34 o
  11   9  18        0.28        2.09     15.70 o
  12   9  18       83.47       60.91     22.57 o
  13   9  18        7.35        0.23     20.21 o
   0  10  18        0.35      -13.54     16.86 o
   1  10  18       11.37       22.69     13.29 o
   2  10  18      391.45      397.44     37.72 o
   3  10  18        1.85        2.45     13.05 o
   4  10  18        2.57       18.39     15.31 o
   5  10  18        1.58        8.23     14.75 o
   6  10  18       38.11       17.91     15.93 o
   7  10  18       63.22       65.86     18.89 o
   8  10  18       93.76       89.45     23.28 o
   9  10  18        4.04        1.90     17.15 o
  10  10  18      120.94      122.25     23.64 o
  11  10  18        7.38       13.05     20.68 o
   1  11  18        0.15       10.72     14.71 o
   2  11  18        5.23        7.53     14.59 o
   3  11  18       68.51       74.05     19.76 o
   4  11  18       11.32        8.53     16.56 o
   5  11  18       10.34        4.09     17.21 o
   6  11  18        0.03        2.74     17.54 o
   7  11  18       25.61       27.23     20.56 o
   8  11  18       68.92      113.94     30.61 o
   0  12  18       32.73       23.65     25.11 o
   1  12  18        1.16       11.00     17.45 o
   1   1  19      668.17      628.15      9.93 o
   2   1  19     4854.48     4634.57     35.30 o
   3   1  19      258.35      280.99      6.97 o
   4   1  19       15.44       12.73      2.48 o
   5   1  19      260.13      282.76      6.73 o
   6   1  19      951.67     1050.24     12.95 o
   7   1  19      456.18      418.78     10.07 o
   8   1  19      146.80      135.35      7.74 o
   9   1  19       24.07        8.42      6.23 o
  10   1  19      512.81      562.06     26.07 o
  11   1  19        2.13        5.54      7.35 o
  12   1  19      200.47      187.05     23.14 o
  13   1  19       14.78       27.05     13.41 o
  14   1  19       16.55       11.58     14.46 o
  15   1  19       37.25       40.15     18.50 o
  16   1  19       29.94       51.16     21.68 o
  17   1  19       52.93       70.73     30.73 o
  18   1  19      133.82      132.64     38.28 o
  19   1  19        3.47       -6.24     26.54 o
   0   2  19     3141.34     2990.32     43.43 o
   1   2  19        2.48        0.67      2.22 o
   2   2  19      114.99       99.80      4.43 o
   3   2  19      326.70      332.97      7.61 o
   4   2  19     1100.26     1118.89     14.75 o
   5   2  19       94.95       77.04      4.57 o
   6   2  19      330.61      290.80      9.72 o
   7   2  19      422.73      361.29     11.10 o
   8   2  19      316.56      329.02     15.09 o
   9   2  19       18.87        7.81      6.21 o
  10   2  19      154.75      146.71     14.34 o
  11   2  19        3.52        3.82      9.60 o
  12   2  19       18.41        6.86     11.17 o
  13   2  19       18.47       50.22     17.86 o
  14   2  19        1.36        5.06     15.27 o
  15   2  19      123.18      119.91     40.28 o
  16   2  19       92.66       72.75     22.73 o
  17   2  19      172.77      191.82     32.92 o
  18   2  19        0.02        3.37     22.47 o
  19   2  19        2.38        4.63     37.85 o
   1   3  19      134.94      160.11      7.78 o
   2   3  19     1609.57     1636.11     22.22 o
   3   3  19       12.55        8.39      3.31 o
   4   3  19       22.09       15.52      3.99 o
   5   3  19      533.07      484.00     13.18 o
   6   3  19      969.58     1083.62     20.83 o
   7   3  19       45.37       28.25      5.73 o
   8   3  19        0.52        0.05      5.39 o
   9   3  19        1.65       13.00      7.61 o
  10   3  19      314.34      292.71     24.03 o
  11   3  19       77.74       70.96     17.08 o
  12   3  19        4.75       -5.26     10.95 o
  13   3  19      110.80       90.43     21.46 o
  14   3  19      221.05      263.75     42.12 o
  15   3  19        3.50       -0.59     17.77 o
  16   3  19      187.83      176.75     41.10 o
  17   3  19       31.57       23.43     23.38 o
  18   3  19        5.19       11.78     24.15 o
  19   3  19        2.66       11.79     21.24 o
   0   4  19     1732.33     1676.32     38.91 o
   1   4  19     3062.83     3136.04     37.94 o
   2   4  19        8.61        9.76      4.01 o
   3   4  19      140.41      137.94      7.41 o
   4   4  19     3725.91     3715.73     52.08 o
   5   4  19       54.25       31.23      6.21 o
   6   4  19      493.54      496.96     27.15 o
   7   4  19       26.09       31.70      6.96 o
   8   4  19      894.65      915.25     25.33 o
   9   4  19      236.45      254.20     16.01 o
  10   4  19        9.35        6.45      9.37 o
  11   4  19      465.93      483.68     36.54 o
  12   4  19       27.02       13.15     13.83 o
  13   4  19       67.02       43.29     18.80 o
  14   4  19        1.53       -4.35     13.04 o
  15   4  19        3.68        5.88     15.08 o
  16   4  19      654.60      614.18     43.34 o
  17   4  19        6.01        9.49     20.36 o
  18   4  19      109.45       88.05     24.18 o
   1   5  19      183.07      168.82      9.43 o
   2   5  19      587.65      592.43     16.18 o
   3   5  19      476.84      519.59     15.01 o
   4   5  19      389.72      402.09     16.96 o
   5   5  19       32.05       27.78      6.50 o
   6   5  19     1110.96     1131.14     31.44 o
   7   5  19      109.69      120.27     13.81 o
   8   5  19      116.13      117.46     11.53 o
   9   5  19      349.84      325.05     17.45 o
  10   5  19       42.40       48.62     11.60 o
  11   5  19        5.16        0.88      9.28 o
  12   5  19       26.94       15.44     12.99 o
  13   5  19       75.84       46.91     15.45 o
  14   5  19       29.01       17.91     16.15 o
  15   5  19       38.38       26.48     21.54 o
  16   5  19       24.92       60.70     20.76 o
  17   5  19        0.01       18.17     20.85 o
  18   5  19      300.55      255.96     43.01 o
   0   6  19      667.22      718.35     27.05 o
   1   6  19       17.85        7.68      5.75 o
   2   6  19      113.71      115.01      9.73 o
   3   6  19       30.82       22.84      7.55 o
   4   6  19      694.84      763.64     20.04 o
   5   6  19       13.02        7.16      6.00 o
   6   6  19       25.68       21.01      7.02 o
   7   6  19      181.19      162.51     12.70 o
   8   6  19      255.44      250.62     25.47 o
   9   6  19       23.35       30.16      9.42 o
  10   6  19        6.74        0.24      9.96 o
  11   6  19        3.39       12.42     11.51 o
  12   6  19      234.51      215.11     20.89 o
  13   6  19       18.39       -1.32     13.29 o
  14   6  19       81.98      113.10     22.49 o
  15   6  19      103.47      139.96     25.65 o
  16   6  19       63.97       68.40     23.33 o
  17   6  19       20.91       30.23     22.31 o
   1   7  19        1.47       12.18      7.84 o
   2   7  19      471.67      486.77     21.78 o
   3   7  19      169.50      194.32     13.95 o
   4   7  19       12.88        9.95      7.53 o
   5   7  19      625.84      606.64     23.01 o
   6   7  19      225.61      261.95     16.74 o
   7   7  19      164.79      152.69     13.12 o
   8   7  19      183.95      160.47     13.61 o
   9   7  19        5.33        4.15      8.63 o
  10   7  19       70.31       71.95     16.52 o
  11   7  19       89.24       75.62     15.83 o
  12   7  19        0.05        6.38     19.43 o
  13   7  19       37.75       52.91     16.04 o
  14   7  19      163.54      195.11     25.26 o
  15   7  19       61.26       54.58     22.12 o
  16   7  19        3.96       15.84     22.70 o
   0   8  19      189.25      207.96     26.26 o
   1   8  19      175.03      133.89     15.65 o
   2   8  19       92.05       69.82     13.37 o
   3   8  19      201.00      202.98     18.49 o
   4   8  19      159.75      148.87     15.59 o
   5   8  19       99.45       84.94     16.57 o
   6   8  19      195.32      159.64     16.15 o
   7   8  19      102.17      115.65     15.27 o
   8   8  19        6.18        3.62     10.49 o
   9   8  19      604.50      629.21     32.77 o
  10   8  19      103.06       79.44     16.97 o
  11   8  19        1.03        2.56     13.58 o
  12   8  19       15.93       11.09     14.01 o
  13   8  19        0.81       -1.55     14.63 o
  14   8  19      221.46      217.07     27.54 o
   1   9  19        8.57        8.76     11.39 o
   2   9  19       62.21       49.14     13.97 o
   3   9  19       66.88       70.91     15.08 o
   4   9  19      130.61      172.83     31.49 o
   5   9  19       89.76       83.31     17.36 o
   6   9  19       69.83       71.32     16.24 o
   7   9  19       76.75       52.12     15.53 o
   8   9  19       61.62       68.18     15.28 o
   9   9  19       20.00       28.51     14.71 o
  10   9  19      205.95      258.32     28.80 o
  11   9  19       36.35       17.22     17.27 o
  12   9  19       86.63       60.09     22.39 o
  13   9  19        7.96       -8.48     19.76 o
   0  10  19        1.81       -1.41     17.23 o
   1  10  19       45.16       34.68     13.75 o
   2  10  19        6.59       -3.78     12.95 o
   3  10  19       10.37       18.89     13.77 o
   4  10  19        2.69        4.10     14.95 o
   5  10  19        8.09       -3.90     14.64 o
   6  10  19       37.58       31.69     15.76 o
   7  10  19       44.40       34.39     18.05 o
   8  10  19        8.88       16.03     18.71 o
   9  10  19        4.91       20.71     20.09 o
  10  10  19       11.39       27.15     22.22 o
   1  11  19       39.93       34.42     16.31 o
   2  11  19        6.61        0.44     14.44 o
   3  11  19       72.61       73.57     20.46 o
   4  11  19        2.05       10.90     16.21 o
   5  11  19       38.89       34.93     18.34 o
   6  11  19       25.70        3.22     17.07 o
   7  11  19       30.15       53.03     22.30 o
   0   0  20      789.07      755.83     21.32 o
   1   0  20     2432.25     2345.71     27.89 o
   2   0  20     1056.07     1023.93     16.15 o
   3   0  20      316.70      242.66     11.48 o
   4   0  20     4877.85     4938.44     55.46 o
   5   0  20     7367.76     7583.76     72.93 o
   6   0  20      387.30      357.63     10.28 o
   7   0  20     1060.61     1122.34     23.67 o
   8   0  20     4073.96     3680.48     56.14 o
   9   0  20      227.26      193.05     20.72 o
  10   0  20       28.90       22.98     11.26 o
  11   0  20       93.99       46.16     32.69 o
  12   0  20       53.20       68.54     21.44 o
  13   0  20      449.87      347.81     41.10 o
  14   0  20     1367.29     1401.74    147.81 o
  15   0  20       28.28       12.20     20.46 o
  16   0  20      459.13      398.44     70.53 o
  17   0  20      481.56      551.48     83.75 o
  18   0  20       74.41       38.16     43.60 o
  19   0  20      457.05      516.91     87.75 o
   1   1  20     3566.48     3491.68     28.79 o
   2   1  20       40.85       37.45      3.58 o
   3   1  20     1125.65     1172.35     13.42 o
   4   1  20      266.63      282.70      7.18 o
   5   1  20      355.56      361.47      8.22 o
   6   1  20     1761.21     1704.32     19.24 o
   7   1  20       27.77       13.21      3.35 o
   8   1  20     1458.72     1426.22     27.94 o
   9   1  20        0.22        5.25      6.59 o
  10   1  20       70.54       89.19     11.46 o
  11   1  20     1064.48     1032.60     38.33 o
  12   1  20       57.95       35.16     11.53 o
  13   1  20      705.57      694.44     48.38 o
  14   1  20      118.81      116.32     22.74 o
  15   1  20      164.80      126.25     31.10 o
  16   1  20      125.85      109.47     26.48 o
  17   1  20      284.78      331.05     50.02 o
  18   1  20       10.12      -13.05     24.11 o
  19   1  20       84.45       59.94     34.38 o
   0   2  20       32.93       25.07      6.10 o
   1   2  20      895.92      848.47     12.95 o
   2   2  20     1098.20     1154.53     15.27 o
   3   2  20     3111.81     2927.02     30.50 o
   4   2  20       74.15       83.10      5.06 o
   5   2  20      636.52      597.92     15.63 o
   6   2  20      534.75      490.98     13.23 o
   7   2  20     1699.54     1652.08     26.10 o
   8   2  20      177.38      154.52     14.89 o
   9   2  20     2278.77     2361.23     63.65 o
  10   2  20      396.13      418.33     23.28 o
  11   2  20      542.97      545.75     30.94 o
  12   2  20      602.25      652.20     35.51 o
  13   2  20       32.93       29.46     16.92 o
  14   2  20      117.93      175.98     27.86 o
  15   2  20      128.69      140.34     27.20 o
  16   2  20        8.08       10.37     18.80 o
  17   2  20        0.58      -11.89     19.45 o
  18   2  20       10.03       24.66     32.73 o
  19   2  20       79.94       50.69     34.48 o
   1   3  20     4972.34     4850.67     53.18 o
   2   3  20     2134.83     2031.98     25.75 o
   3   3  20      884.21      903.77     16.46 o
   4   3  20      201.12      179.75      8.97 o
   5   3  20      355.53      347.50     13.75 o
   6   3  20      436.23      460.22     16.65 o
   7   3  20     1951.77     1810.65     37.06 o
   8   3  20       92.82      109.88     11.78 o
   9   3  20       53.41       39.66      9.10 o
  10   3  20     3123.49     3225.73     69.06 o
  11   3  20     1979.00     1946.07     58.43 o
  12   3  20        1.32       -7.75     11.25 o
  13   3  20      350.85      362.26     36.10 o
  14   3  20      114.19       84.73     22.57 o
  15   3  20       20.32       22.67     19.42 o
  16   3  20       46.28       20.53     21.03 o
  17   3  20        1.91       -3.59     21.18 o
  18   3  20       99.46       77.22     28.45 o
  19   3  20      188.24      139.04     32.48 o
   0   4  20     1882.79     1800.67     37.88 o
   1   4  20        3.45        3.44      3.64 o
   2   4  20     1623.55     1568.61     26.67 o
   3   4  20       20.90       11.65      4.02 o
   4   4  20      371.94      343.74     22.64 o
   5   4  20      587.31      612.30     20.53 o
   6   4  20      660.38      551.80     18.85 o
   7   4  20     1282.87     1387.84     28.20 o
   8   4  20       31.23       26.17      7.33 o
   9   4  20      104.14       83.74     12.59 o
  10   4  20       20.30       12.86      9.19 o
  11   4  20       24.32       37.12     19.73 o
  12   4  20      173.62      171.47     22.26 o
  13   4  20      173.02      184.16     27.96 o
  14   4  20       63.43       23.63     16.06 o
  15   4  20       17.90        0.14     14.67 o
  16   4  20      670.46      732.85     68.17 o
  17   4  20      417.64      505.27     57.14 o
  18   4  20      124.75      105.75     25.92 o
   1   5  20      250.74      256.40     11.75 o
   2   5  20       16.03       22.55      5.38 o
   3   5  20     3374.73     3316.63     46.63 o
   4   5  20     1126.65     1103.91     22.60 o
   5   5  20      854.61      914.48     20.86 o
   6   5  20       46.14       44.77      8.21 o
   7   5  20       62.07       50.84      8.53 o
   8   5  20      231.30      257.85     15.95 o
   9   5  20      657.05      608.39     30.08 o
  10   5  20      125.52      133.83     28.47 o
  11   5  20        0.91       -3.58     10.98 o
  12   5  20      477.45      426.87     29.08 o
  13   5  20      266.98      207.45     22.74 o
  14   5  20       40.16       14.30     15.39 o
  15   5  20      505.92      558.45     41.12 o
  16   5  20        4.05       20.32     18.71 o
  17   5  20      240.12      309.41     35.88 o
   0   6  20     1169.70     1182.34     35.06 o
   1   6  20      306.15      297.24     15.19 o
   2   6  20       52.23       44.36      7.53 o
   3   6  20       77.57       40.43     12.94 o
   4   6  20      531.65      533.40     20.08 o
   5   6  20     3149.96     3197.55     53.51 o
   6   6  20      126.27      123.03     20.25 o
   7   6  20      836.99      898.26     25.85 o
   8   6  20      149.46      178.42     15.00 o
   9   6  20        8.08       10.70      8.77 o
  10   6  20        1.96        7.39     10.65 o
  11   6  20       96.23       88.56     15.00 o
  12   6  20       17.77       26.58     13.67 o
  13   6  20       15.05       14.87     14.38 o
  14   6  20      358.21      420.95     36.54 o
  15   6  20       91.80       77.02     22.68 o
  16   6  20       28.04       39.40     21.28 o
  17   6  20      261.27      232.96     33.40 o
   1   7  20      173.10      175.79     14.29 o
   2   7  20      326.88      311.91     18.38 o
   3   7  20       42.30       44.71     11.75 o
   4   7  20      181.89      188.94     14.43 o
   5   7  20        0.57       11.47      8.47 o
   6   7  20        3.38        8.05      8.00 o
   7   7  20        3.50       -0.55      7.92 o
   8   7  20     1142.51     1179.63     30.64 o
   9   7  20        0.75       -0.56      8.81 o
  10   7  20      127.88      132.11     17.27 o
  11   7  20      182.57      178.94     20.41 o
  12   7  20       81.97      111.64     26.55 o
  13   7  20      154.76      149.46     22.82 o
  14   7  20        0.42       -4.23     15.57 o
  15   7  20       18.18       15.66     19.89 o
  16   7  20       57.10       31.99     22.54 o
   0   8  20      465.36      449.96     41.17 o
   1   8  20      204.75      220.61     19.89 o
   2   8  20      373.71      417.98     27.90 o
   3   8  20      180.23      176.03     18.24 o
   4   8  20      107.17       84.29     13.38 o
   5   8  20       33.33       25.59     11.98 o
   6   8  20       40.68       40.63     13.30 o
   7   8  20      110.83       84.42     14.50 o
   8   8  20       34.15       48.46     19.26 o
   9   8  20      298.09      340.48     25.36 o
  10   8  20       52.42       44.77     15.15 o
  11   8  20      212.55      227.31     29.46 o
  12   8  20       40.00       35.26     15.86 o
  13   8  20        0.02      -12.83     14.55 o
  14   8  20       14.93       28.57     19.22 o
   1   9  20      430.30      422.90     26.87 o
   2   9  20       36.35       45.96     13.98 o
   3   9  20       40.76       28.57     12.52 o
   4   9  20        0.48        9.95     14.01 o
   5   9  20       33.85       43.32     14.98 o
   6   9  20       30.99       30.41     13.86 o
   7   9  20       60.33       75.01     17.67 o
   8   9  20        3.30        8.60     13.42 o
   9   9  20       41.61       45.23     18.90 o
  10   9  20      112.55      110.32     20.13 o
  11   9  20       29.46       27.73     18.17 o
  12   9  20        8.79       27.73     18.72 o
   0  10  20      132.63      133.22     44.61 o
   1  10  20        0.56        5.80     13.17 o
   2  10  20       41.36       29.58     14.98 o
   3  10  20       14.19       25.11     14.35 o
   4  10  20      278.94      337.21     30.09 o
   5  10  20       46.24       66.11     17.98 o
   6  10  20        0.14        7.14     15.88 o
   7  10  20       85.18       55.36     29.55 o
   8  10  20       14.21       11.11     19.33 o
   9  10  20        0.05        0.86     19.28 o
  10  10  20       38.41       59.49     25.41 o
   1  11  20        4.99       -6.77     14.60 o
   2  11  20       63.93       46.15     17.28 o
   3  11  20       52.85        8.20     16.65 o
   4  11  20        0.42       -8.40     16.24 o
   5  11  20        4.62        2.62     17.65 o
   6  11  20      186.00      239.74     41.12 o
   7  11  20        5.02       21.65     21.68 o
   1   1  21     1207.28     1235.12     15.03 o
   2   1  21      488.66      448.15      8.80 o
   3   1  21     6174.57     5860.97     49.05 o
   4   1  21      218.83      201.95      7.94 o
   5   1  21      287.34      305.13     11.67 o
   6   1  21      758.41      583.56     12.00 o
   7   1  21       68.39       56.09      7.11 o
   8   1  21      233.76      222.40     16.04 o
   9   1  21     1832.69     1678.90     39.67 o
  10   1  21       70.79       66.99     10.56 o
  11   1  21     1233.39     1228.86     39.02 o
  12   1  21       98.54       44.07     18.83 o
  13   1  21       20.74       26.44     13.82 o
  14   1  21      142.36      129.93     24.24 o
  15   1  21      357.40      306.48     35.36 o
  16   1  21       20.07       32.15     20.96 o
  17   1  21       20.37       46.08     22.04 o
  18   1  21        2.52       19.85     27.25 o
  19   1  21       76.79       71.02     35.23 o
   0   2  21      358.90      310.51     13.69 o
   1   2  21     2720.03     2431.62     28.09 o
   2   2  21        3.29       -1.85      2.86 o
   3   2  21      656.00      662.79     13.42 o
   4   2  21       68.91       81.94      6.00 o
   5   2  21       22.80       20.83      4.34 o
   6   2  21       19.45       31.60      6.00 o
   7   2  21     1285.46     1110.70     27.22 o
   8   2  21       84.54       42.18      9.01 o
   9   2  21     1394.76     1363.58     32.59 o
  10   2  21      233.26      195.13     14.70 o
  11   2  21      224.00      248.60     17.96 o
  12   2  21      244.45      199.23     22.90 o
  13   2  21      130.56      118.40     23.61 o
  14   2  21       10.31       18.07     16.90 o
  15   2  21        2.10      -10.12     16.62 o
  16   2  21       59.67       67.29     24.96 o
  17   2  21       51.70       21.94     22.00 o
  18   2  21        2.49       29.35     27.19 o
  19   2  21        5.28      -19.22     28.94 o
   1   3  21      515.52      458.16     11.28 o
   2   3  21       99.21       80.89      5.93 o
   3   3  21      201.53      205.72      8.82 o
   4   3  21     1391.72     1226.49     21.94 o
   5   3  21       20.55       31.36      5.67 o
   6   3  21      573.95      533.47     19.86 o
   7   3  21      243.03      234.26     15.05 o
   8   3  21      206.68      211.13     17.64 o
   9   3  21       21.01       16.27      7.56 o
  10   3  21      355.13      308.97     26.58 o
  11   3  21       20.40       32.79     13.02 o
  12   3  21      121.15      119.25     25.06 o
  13   3  21        1.11        7.10     13.21 o
  14   3  21       92.87       96.97     24.09 o
  15   3  21       96.71       62.84     22.92 o
  16   3  21        6.73       20.00     22.22 o
  17   3  21       18.05       30.22     23.42 o
  18   3  21      103.76       73.86     28.19 o
  19   3  21       30.50       -1.93     43.80 o
   0   4  21        3.68        4.34      5.40 o
   1   4  21        4.95       10.54      4.42 o
   2   4  21        6.22        3.23      4.26 o
   3   4  21     1439.48     1394.96     25.77 o
   4   4  21      199.25      137.47      9.63 o
   5   4  21     1303.92     1339.25     26.42 o
   6   4  21       49.42       38.91      7.13 o
   7   4  21        6.32       15.48      6.38 o
   8   4  21      208.42      234.07     16.28 o
   9   4  21      839.04      799.91     30.07 o
  10   4  21        0.01        2.81      8.26 o
  11   4  21      127.51      126.94     22.07 o
  12   4  21       10.11        0.81     12.89 o
  13   4  21      238.10      242.65     59.26 o
  14   4  21        2.77        5.21     14.53 o
  15   4  21        0.76        1.30     15.17 o
  16   4  21       11.88        8.11     17.00 o
  17   4  21      146.26      174.80     28.30 o
  18   4  21        2.43      -15.19     19.90 o
   1   5  21      138.50      125.85      9.07 o
   2   5  21      416.04      433.49     17.84 o
   3   5  21      387.85      383.66     23.93 o
   4   5  21       49.97       29.29      6.79 o
   5   5  21      208.60      168.02     11.27 o
   6   5  21      470.30      460.01     20.26 o
   7   5  21      306.20      283.65     18.49 o
   8   5  21      142.33      159.04     13.76 o
   9   5  21      269.76      227.12     17.24 o
  10   5  21       55.46       34.70     11.24 o
  11   5  21       19.46        3.95     11.41 o
  12   5  21      145.13      178.93     20.69 o
  13   5  21        0.00       -4.79     12.44 o
  14   5  21       72.93       63.28     19.45 o
  15   5  21       77.44       56.37     20.11 o
  16   5  21      112.31      101.54     23.52 o
  17   5  21        4.04       -3.62     18.76 o
   0   6  21     1203.00     1244.86     36.35 o
   1   6  21        8.34        6.76      5.85 o
   2   6  21      156.14      141.55     10.96 o
   3   6  21     1065.63     1071.43     27.11 o
   4   6  21        0.40        4.78      6.67 o
   5   6  21      440.95      452.81     26.32 o
   6   6  21      136.76      140.27     12.32 o
   7   6  21      304.45      279.22     18.41 o
   8   6  21       21.35       28.36      9.32 o
   9   6  21      530.32      644.61     26.29 o
  10   6  21      150.62      133.77     16.62 o
  11   6  21      111.77       91.00     17.02 o
  12   6  21      383.45      371.38     28.73 o
  13   6  21       13.65       -4.82     13.58 o
  14   6  21      161.35      220.68     25.39 o
  15   6  21       31.14       35.20     20.29 o
  16   6  21        2.58       -0.96     20.35 o
   1   7  21      305.94      312.21     18.57 o
   2   7  21      364.17      322.08     19.12 o
   3   7  21      263.84      275.67     16.77 o
   4   7  21      300.95      324.85     18.15 o
   5   7  21        0.69       13.24      8.53 o
   6   7  21      158.77      154.03     15.17 o
   7   7  21      132.52      129.55     12.63 o
   8   7  21        9.43       12.48      8.78 o
   9   7  21        7.15       -2.25      9.63 o
  10   7  21       14.08       25.00     12.75 o
  11   7  21      265.34      336.41     29.43 o
  12   7  21        0.72        7.90     13.94 o
  13   7  21       76.34       77.13     20.15 o
  14   7  21       74.63       92.39     21.00 o
  15   7  21      191.66      158.68     28.53 o
   0   8  21      235.70      213.22     56.07 o
   1   8  21      352.82      345.63     22.98 o
   2   8  21      110.71       91.94     25.01 o
   3   8  21        1.06       -1.20     10.32 o
   4   8  21      181.12      166.97     16.51 o
   5   8  21        0.46        2.25     10.91 o
   6   8  21       30.49       39.72     13.47 o
   7   8  21       37.03       29.14     13.35 o
   8   8  21        9.23       -2.43     10.87 o
   9   8  21       25.26       29.81     14.10 o
  10   8  21       21.87       32.18     14.65 o
  11   8  21        0.08       -1.12     13.59 o
  12   8  21        8.08       -0.25     14.41 o
  13   8  21       45.46       32.49     19.08 o
  14   8  21        7.02       15.53     18.77 o
   1   9  21       46.91       43.56     13.72 o
   2   9  21       29.52       27.46     12.48 o
   3   9  21      218.40      226.87     21.63 o
   4   9  21       28.06       21.03     14.44 o
   5   9  21      376.13      427.65     45.51 o
   6   9  21      274.61      309.04     24.99 o
   7   9  21      115.20       98.79     18.07 o
   8   9  21       16.08       15.24     14.32 o
   9   9  21       24.29       28.23     17.30 o
  10   9  21      196.83      205.31     26.72 o
  11   9  21       37.94       25.22     18.42 o
  12   9  21        8.49       12.02     18.45 o
   0  10  21       45.78       87.31     27.01 o
   1  10  21        2.33        5.65     12.99 o
   2  10  21      173.63      153.04     20.07 o
   3  10  21      130.72      145.75     20.07 o
   4  10  21        1.63       15.49     15.64 o
   5  10  21      250.57      203.33     25.50 o
   6  10  21       53.94       23.57     17.47 o
   7  10  21      109.49       85.48     21.00 o
   8  10  21       24.94       12.16     19.79 o
   9  10  21       21.19       39.54     19.91 o
  10  10  21       91.44       79.57     24.98 o
   1  11  21        6.07        0.68     15.32 o
   2  11  21       37.08       32.60     16.38 o
   3  11  21        0.10       -6.41     16.06 o
   4  11  21        9.01       26.83     18.33 o
   5  11  21       20.10       -2.17     17.55 o
   6  11  21       54.39       42.13     20.54 o
   0   0  22    21956.96    20567.93    383.77 o
   1   0  22      752.54      594.47     23.99 o
   2   0  22       32.86       37.90      5.70 o
   3   0  22    11337.19    10799.99    128.92 o
   4   0  22     1819.45     2011.08     47.54 o
   5   0  22      386.24      389.19     15.40 o
   6   0  22       79.82       38.54      7.40 o
   7   0  22     2398.05     2225.62     64.42 o
   8   0  22      520.13      544.58     47.69 o
   9   0  22     1949.13     2026.82     63.68 o
  10   0  22      132.10      150.80     20.36 o
  11   0  22     1301.52     1257.97     91.86 o
  12   0  22        7.46        5.25     15.75 o
  13   0  22      112.50       51.73     22.74 o
  14   0  22      102.65       84.92     26.77 o
  15   0  22       63.43       75.80     28.78 o
  16   0  22        6.71      -27.14     27.14 o
  17   0  22        3.63      -23.00     36.16 o
  18   0  22      156.74      164.82     57.58 o
  19   0  22      354.78      316.27     73.70 o
   1   1  22     5560.29     5463.56     56.03 o
   2   1  22     5818.86     5570.06     54.83 o
   3   1  22      406.69      410.22     10.47 o
   4   1  22     1066.98     1010.14     18.33 o
   5   1  22        7.06       15.08      3.91 o
   6   1  22      107.94      120.80      9.58 o
   7   1  22      281.71      267.91     19.74 o
   8   1  22      252.16      209.55     15.12 o
   9   1  22       27.33       18.10      7.94 o
  10   1  22      599.73      535.23     24.07 o
  11   1  22     1226.85     1146.64     60.19 o
  12   1  22      162.46      103.40     15.34 o
  13   1  22     1228.70     1274.90     49.60 o
  14   1  22       47.29       16.14     17.40 o
  15   1  22       97.34       40.87     20.27 o
  16   1  22       21.42       18.12     20.65 o
  17   1  22      330.96      312.47     47.65 o
  18   1  22      158.44       68.12     32.75 o
  19   1  22      122.85       83.64     42.91 o
   0   2  22     4427.33     4386.66     69.73 o
   1   2  22      161.09      170.40      7.79 o
   2   2  22      928.41      874.86     18.89 o
   3   2  22      222.74      204.10      9.03 o
   4   2  22     2169.77     2294.99     30.27 o
   5   2  22     1945.26     2077.85     32.32 o
   6   2  22      171.26      209.66     16.99 o
   7   2  22     2466.90     2564.37     46.53 o
   8   2  22      224.67      286.53     16.28 o
   9   2  22      127.02      129.07     12.12 o
  10   2  22       43.23       22.17      8.23 o
  11   2  22      254.41      273.20     23.00 o
  12   2  22       30.08       20.87     13.68 o
  13   2  22      278.15      281.50     32.69 o
  14   2  22       19.19        1.37     15.77 o
  15   2  22       65.37       41.32     21.15 o
  16   2  22       12.01        4.46     19.45 o
  17   2  22      390.07      429.25     45.04 o
  18   2  22      325.70      396.11     44.96 o
  19   2  22      167.53      117.20     40.62 o
   1   3  22     2769.32     2663.97     32.46 o
   2   3  22     4221.36     4204.21     48.83 o
   3   3  22     1458.39     1443.25     25.48 o
   4   3  22     2746.83     2661.73     36.65 o
   5   3  22     1663.24     1755.22     33.23 o
   6   3  22       11.58       12.59      6.44 o
   7   3  22       12.62       16.04      6.91 o
   8   3  22      487.29      452.29     26.68 o
   9   3  22      263.79      252.64     16.19 o
  10   3  22       40.70       27.06      9.86 o
  11   3  22      583.24      604.95     44.78 o
  12   3  22        6.69       12.64     13.74 o
  13   3  22      407.00      444.16     33.47 o
  14   3  22       27.35       52.50     26.77 o
  15   3  22      830.03      776.89     54.03 o
  16   3  22        0.80       18.18     20.80 o
  17   3  22      214.68      152.89     32.01 o
  18   3  22      230.32      382.53     46.00 o
   0   4  22      460.80      427.09     19.75 o
   1   4  22     1175.82     1060.31     22.89 o
   2   4  22     1959.88     1799.97     33.52 o
   3   4  22       24.40       11.98      4.60 o
   4   4  22        0.05        4.41      5.06 o
   5   4  22     3949.05     3816.18     53.67 o
   6   4  22       32.40       14.10      5.83 o
   7   4  22     1532.75     1548.85     32.97 o
   8   4  22      292.70      289.01     28.63 o
   9   4  22      831.10      790.95     33.51 o
  10   4  22        6.18        6.86      9.22 o
  11   4  22      188.13      220.94     24.35 o
  12   4  22        2.04       -4.15     13.44 o
  13   4  22       89.73       52.48     18.40 o
  14   4  22       22.88        6.10     15.55 o
  15   4  22        8.45      -14.56     14.56 o
  16   4  22       35.43       10.34     17.54 o
  17   4  22      159.64      148.56     27.32 o
  18   4  22      117.09       78.37     25.74 o
   1   5  22     1057.07     1073.86     22.66 o
   2   5  22      657.91      670.94     18.13 o
   3   5  22       48.30       47.30      7.28 o
   4   5  22       93.00       96.69      9.78 o
   5   5  22       82.24       75.17      8.92 o
   6   5  22     1131.76     1138.67     27.76 o
   7   5  22       38.00       41.30      8.28 o
   8   5  22       56.36       40.44      8.62 o
   9   5  22       12.79       13.69      9.00 o
  10   5  22        0.32        3.06      8.92 o
  11   5  22     1147.69     1210.80     78.52 o
  12   5  22       89.40       98.29     26.52 o
  13   5  22      154.14      203.85     22.90 o
  14   5  22      497.61      494.85     38.59 o
  15   5  22       73.23       62.22     20.86 o
  16   5  22      120.13      123.44     26.30 o
  17   5  22       16.30       14.79     20.52 o
   0   6  22      274.01      258.69     22.37 o
   1   6  22       63.92       55.07      7.98 o
   2   6  22        0.37       -2.06      5.54 o
   3   6  22        0.40        7.24      6.69 o
   4   6  22      226.64      247.39     15.23 o
   5   6  22     1174.74     1176.00     31.67 o
   6   6  22     1081.56     1161.74     29.44 o
   7   6  22      153.57      158.74     12.71 o
   8   6  22        7.93       20.52      9.00 o
   9   6  22     1057.37     1147.21     30.14 o
  10   6  22       62.21       43.97     18.19 o
  11   6  22      133.49      133.52     23.54 o
  12   6  22       68.34       50.66     16.22 o
  13   6  22        7.07       16.09     15.24 o
  14   6  22       74.86       48.91     17.73 o
  15   6  22        6.61       13.39     19.20 o
  16   6  22       71.90       88.74     24.84 o
   1   7  22      411.67      383.08     20.41 o
   2   7  22        0.52        7.50      7.68 o
   3   7  22     1313.86     1407.91     33.73 o
   4   7  22      243.99      252.46     16.44 o
   5   7  22       68.47       68.13     11.76 o
   6   7  22     1028.97     1012.77     32.75 o
   7   7  22      107.96      111.91     14.32 o
   8   7  22      248.41      278.81     23.02 o
   9   7  22      222.72      229.40     18.13 o
  10   7  22       75.47       66.79     15.11 o
  11   7  22       28.16       22.41     14.85 o
  12   7  22      309.59      395.61     47.44 o
  13   7  22      345.70      332.74     36.41 o
  14   7  22        3.17        6.20     17.07 o
  15   7  22      135.30      185.36     30.18 o
   0   8  22       72.81       59.61     32.90 o
   1   8  22       52.47       45.17     12.55 o
   2   8  22      134.24      141.33     17.24 o
   3   8  22       85.15       51.99     13.54 o
   4   8  22      725.57      795.18     34.06 o
   5   8  22      441.52      446.49     27.52 o
   6   8  22      403.65      342.84     26.14 o
   7   8  22      451.55      450.17     28.47 o
   8   8  22      413.69      425.86     28.35 o
   9   8  22        0.33        3.66     14.45 o
  10   8  22       74.04       57.62     18.55 o
  11   8  22       13.22        3.49     14.46 o
  12   8  22      249.63      333.30     30.16 o
  13   8  22       94.66       66.03     29.84 o
  14   8  22        0.18        3.80     18.36 o
   1   9  22      130.00      132.54     25.59 o
   2   9  22       47.30       48.39     15.04 o
   3   9  22       86.57       80.54     16.08 o
   4   9  22      163.08      204.71     31.20 o
   5   9  22        0.06        7.44     13.91 o
   6   9  22        9.86       -0.39     14.41 o
   7   9  22        7.73       14.76     14.15 o
   8   9  22      312.97      281.77     25.39 o
   9   9  22      150.20      111.87     22.11 o
  10   9  22        1.22       26.75     17.77 o
  11   9  22       16.05       22.03     21.07 o
  12   9  22      159.30      227.04     28.52 o
   0  10  22       37.46       53.47     22.53 o
   1  10  22        0.38        1.57     13.46 o
   2  10  22        4.11        3.40     13.47 o
   3  10  22      267.45      262.14     27.10 o
   4  10  22        4.22        8.75     15.35 o
   5  10  22        8.15      -10.89     15.14 o
   6  10  22       30.81       52.62     18.46 o
   7  10  22      301.10      241.50     42.51 o
   8  10  22      272.56      321.33     36.13 o
   9  10  22       14.97       15.24     19.09 o
   1  11  22      157.81      146.50     21.90 o
   2  11  22       26.40       20.95     16.58 o
   3  11  22        0.01        4.45     16.99 o
   4  11  22        0.87        4.05     17.91 o
   5  11  22       37.11       22.46     18.50 o
   6  11  22        5.58        1.35     18.53 o
   1   1  23     2096.44     2028.95     26.35 o
   2   1  23        2.34       31.65      5.91 o
   3   1  23     1675.23     1654.39     22.61 o
   4   1  23       22.51        6.83      4.03 o
   5   1  23       11.89        5.65      4.11 o
   6   1  23     6134.21     5868.10     69.83 o
   7   1  23        7.30        9.05      7.29 o
   8   1  23        1.75       -1.73      5.74 o
   9   1  23      196.92      184.68     20.81 o
  10   1  23     1260.69     1322.15     36.29 o
  11   1  23       63.93       47.17     11.26 o
  12   1  23      279.26      317.37     24.37 o
  13   1  23        5.60        0.01     12.55 o
  14   1  23     1337.77     1434.89     64.54 o
  15   1  23       11.82        4.08     17.89 o
  16   1  23      111.78      155.81     35.17 o
  17   1  23        1.46       19.23     22.51 o
  18   1  23        0.17       15.92     30.27 o
  19   1  23       97.75       58.71     33.23 o
   0   2  23     2268.66     2077.30     37.64 o
   1   2  23        9.08       21.94      5.08 o
   2   2  23     6603.93     6175.93     69.68 o
   3   2  23     1168.17     1059.30     25.30 o
   4   2  23     5266.25     4913.76     57.79 o
   5   2  23      848.80      764.60     18.22 o
   6   2  23      138.09      115.60     10.91 o
   7   2  23      104.85       98.53     10.46 o
   8   2  23     1272.33     1171.23     30.05 o
   9   2  23       33.42       21.65      7.99 o
  10   2  23        0.88       14.96      8.00 o
  11   2  23       44.49       35.95     10.53 o
  12   2  23      556.59      576.77     35.34 o
  13   2  23       40.89       32.77     17.15 o
  14   2  23       65.80       49.47     19.67 o
  15   2  23       27.64       23.82     20.79 o
  16   2  23       89.35       93.37     25.76 o
  17   2  23        7.65       58.92     25.24 o
  18   2  23      230.98      222.76     37.89 o
   1   3  23        4.04       -1.10      3.27 o
   2   3  23       21.45       14.22      4.38 o
   3   3  23      395.39      387.20     13.55 o
   4   3  23     1850.42     1649.30     38.70 o
   5   3  23       34.61       43.63      7.26 o
   6   3  23       32.16       20.57      7.19 o
   7   3  23        9.33       13.16      6.97 o
   8   3  23       25.72       35.72      8.66 o
   9   3  23       88.75       71.85     10.58 o
  10   3  23      584.37      669.87     33.42 o
  11   3  23        0.32       11.67     11.65 o
  12   3  23      435.65      484.09     34.09 o
  13   3  23        0.36       -0.88     12.72 o
  14   3  23       44.91       35.79     19.47 o
  15   3  23        2.92        1.38     19.07 o
  16   3  23      385.12      335.04     55.77 o
  17   3  23        3.90       11.15     22.63 o
  18   3  23       82.44       49.31     29.02 o
   0   4  23     2018.60     2064.55     46.25 o
   1   4  23       49.60       52.23      9.27 o
   2   4  23      259.84      250.91     13.31 o
   3   4  23      140.95      119.60      8.78 o
   4   4  23        8.52       15.02      6.63 o
   5   4  23      261.23      247.31     12.76 o
   6   4  23        8.51        1.96      6.17 o
   7   4  23        1.23        1.43      6.16 o
   8   4  23     2129.02     2290.48     50.69 o
   9   4  23      176.02      152.76     19.37 o
  10   4  23      811.13      860.26     32.08 o
  11   4  23       72.87       61.73     22.79 o
  12   4  23     1255.31     1264.38     51.45 o
  13   4  23       20.55       10.68     15.28 o
  14   4  23        4.33       -2.28     15.09 o
  15   4  23       23.26        4.70     17.36 o
  16   4  23        0.46       16.93     17.75 o
  17   4  23        0.08        4.56     19.30 o
  18   4  23       63.65       46.79     23.44 o
   1   5  23        0.06        4.58      5.05 o
   2   5  23       24.88        6.64      5.48 o
   3   5  23       63.87       57.16      7.87 o
   4   5  23     3239.31     3322.26     53.69 o
   5   5  23      358.52      320.23     20.43 o
   6   5  23       63.77       45.13     11.51 o
   7   5  23       45.11       20.39      7.31 o
   8   5  23       23.52       21.80      8.49 o
   9   5  23      118.37      141.37     14.56 o
  10   5  23      133.31      107.88     17.70 o
  11   5  23      102.87       87.73     22.22 o
  12   5  23        0.50        5.43     12.24 o
  13   5  23       43.78       34.74     15.49 o
  14   5  23        0.21        7.81     16.81 o
  15   5  23       42.87       30.30     18.92 o
  16   5  23      143.53      100.65     24.54 o
  17   5  23        7.01       -5.61     19.38 o
   0   6  23     1926.17     1876.49     47.48 o
   1   6  23       30.81       24.28      7.09 o
   2   6  23     1000.46      996.10     25.13 o
   3   6  23        3.33        7.40      6.90 o
   4   6  23       34.23       16.10      7.87 o
   5   6  23       78.61       86.81     11.52 o
   6   6  23      161.27      169.11     14.89 o
   7   6  23       43.31       53.09      9.93 o
   8   6  23      377.46      409.31     19.25 o
   9   6  23       10.18       14.40      9.03 o
  10   6  23       35.24       19.88     13.12 o
  11   6  23        1.68       -7.76     12.09 o
  12   6  23       55.08       62.21     17.19 o
  13   6  23       16.31       35.04     16.07 o
  14   6  23        0.12        5.86     15.71 o
  15   6  23        4.79        2.27     18.85 o
  16   6  23       57.27       50.08     23.31 o
   1   7  23       10.35        0.76      8.40 o
   2   7  23      416.67      399.86     26.30 o
   3   7  23      415.20      470.09     22.97 o
   4   7  23       61.93       62.84     13.98 o
   5   7  23       60.93       38.21     10.49 o
   6   7  23      198.73      250.04     18.57 o
   7   7  23      119.80      120.80     15.17 o
   8   7  23      692.79      728.04     33.64 o
   9   7  23       19.52        7.65      9.98 o
  10   7  23      374.03      399.92     29.08 o
  11   7  23       46.81       49.09     16.85 o
  12   7  23      605.19      679.02     38.86 o
  13   7  23        9.40       20.15     16.45 o
  14   7  23       26.23       13.01     17.52 o
  15   7  23       58.67       36.87     23.07 o
   0   8  23      564.58      649.98     43.22 o
   1   8  23       57.91       24.99     12.60 o
   2   8  23      379.29      418.70     25.78 o
   3   8  23      182.20      178.85     19.02 o
   4   8  23       82.52       94.56     16.10 o
   5   8  23       27.56       16.18     12.04 o
   6   8  23     1288.75     1297.50     43.51 o
   7   8  23       44.75       31.21     13.51 o
   8   8  23      391.51      431.66     28.82 o
   9   8  23        0.63       12.47     14.89 o
  10   8  23        6.05       33.63     18.83 o
  11   8  23       46.09       44.62     18.27 o
  12   8  23      158.55      198.23     25.18 o
  13   8  23       82.78       96.13     23.08 o
   1   9  23       43.76       47.39     14.68 o
   2   9  23     1248.18     1278.67     43.63 o
   3   9  23        0.19        8.89     12.98 o
   4   9  23       18.11       17.03     14.59 o
   5   9  23        0.00       -2.33     13.78 o
   6   9  23       29.64       25.66     17.44 o
   7   9  23        6.46        4.96     13.83 o
   8   9  23       10.38       24.31     15.35 o
   9   9  23      111.37       67.20     20.10 o
  10   9  23        7.26      -16.76     17.61 o
  11   9  23      135.30      101.46     25.91 o
   0  10  23      299.70      352.19     39.32 o
   1  10  23        3.33       -1.83     12.93 o
   2  10  23       17.47       20.60     15.24 o
   3  10  23      169.40      141.88     22.46 o
   4  10  23       73.95       60.20     20.98 o
   5  10  23       77.41       73.02     20.57 o
   6  10  23       57.40       49.14     18.94 o
   7  10  23        0.45      -15.68     15.68 o
   8  10  23       26.52       31.08     21.19 o
   9  10  23      141.97      137.63     28.60 o
   1  11  23        5.65       -4.21     14.83 o
   2  11  23       60.03       31.60     19.51 o
   3  11  23       16.35       13.28     18.08 o
   4  11  23       41.45       30.71     19.43 o
   5  11  23       31.47       21.33     20.00 o
   0   0  24    11515.67    11061.03    186.91 o
   1   0  24        5.76        2.67      4.42 o
   2   0  24     5318.22     4867.47     71.42 o
   3   0  24    10222.02    10074.92    122.65 o
   4   0  24      118.75       51.36      8.29 o
   5   0  24     1047.01      937.11     27.81 o
   6   0  24      298.69      260.61     16.44 o
   7   0  24       38.05       45.46     12.14 o
   8   0  24       47.97       79.98     28.55 o
   9   0  24     3424.82     3612.84     95.79 o
  10   0  24      396.78      381.52     61.92 o
  11   0  24     1216.87     1247.36     51.65 o
  12   0  24       49.69       56.12     17.17 o
  13   0  24      178.46      135.44     29.15 o
  14   0  24      664.60      749.31     65.12 o
  15   0  24      129.50      101.32     31.07 o
  16   0  24      107.63       70.25     43.05 o
  17   0  24      122.15       97.73     50.55 o
  18   0  24       64.17       73.77     48.90 o
   1   1  24     2683.35     2541.49     31.43 o
   2   1  24     1315.44     1285.96     22.18 o
   3   1  24      524.49      571.40     13.44 o
   4   1  24     1088.77      890.20     22.39 o
   5   1  24       58.33       45.11      5.85 o
   6   1  24      113.32      164.41     10.72 o
   7   1  24      217.58      217.20     14.65 o
   8   1  24     1100.29     1099.73     31.08 o
   9   1  24        0.02        5.23      6.83 o
  10   1  24      953.20      971.57     31.93 o
  11   1  24      389.35      382.16     28.21 o
  12   1  24       88.46       72.08     14.80 o
  13   1  24      690.52      798.45     42.44 o
  14   1  24       95.69       51.63     29.20 o
  15   1  24       84.73       54.01     26.15 o
  16   1  24        9.18       34.80     21.87 o
  17   1  24      241.05      207.46     34.88 o
  18   1  24      166.45      218.60     46.52 o
   0   2  24     6466.11     6295.88     88.28 o
   1   2  24        8.28        4.94      3.11 o
   2   2  24     3425.49     3320.97     43.55 o
   3   2  24       81.34       71.71      7.00 o
   4   2  24      209.13      154.24      8.58 o
   5   2  24     2488.25     2519.58     41.21 o
   6   2  24        0.43        3.56      4.96 o
   7   2  24     1714.10     1715.79     39.98 o
   8   2  24      435.68      361.05     26.37 o
   9   2  24        1.04       -0.03      6.93 o
  10   2  24        8.71        3.49      7.81 o
  11   2  24      106.23      141.11     26.82 o
  12   2  24      280.54      330.37     30.30 o
  13   2  24      431.53      503.82     41.78 o
  14   2  24      329.61      337.12     71.78 o
  15   2  24       25.03       18.02     19.21 o
  16   2  24      264.30      265.46     36.74 o
  17   2  24      183.37      262.76     53.90 o
  18   2  24      377.50      394.45     46.42 o
   1   3  24       22.61       27.04      4.56 o
   2   3  24     1894.98     1953.99     30.92 o
   3   3  24     2162.50     2029.50     32.42 o
   4   3  24       48.20       47.97      8.35 o
   5   3  24     1873.66     1939.50     36.43 o
   6   3  24        6.19       -3.83      6.02 o
   7   3  24      664.42      600.45     32.41 o
   8   3  24      325.74      325.05     18.23 o
   9   3  24      719.89      768.61     38.14 o
  10   3  24      456.97      541.72     26.26 o
  11   3  24       92.80       69.92     13.35 o
  12   3  24       31.33        4.16     13.57 o
  13   3  24       72.27       71.39     18.79 o
  14   3  24      128.98      132.04     27.06 o
  15   3  24      856.80      931.18     59.53 o
  16   3  24       16.98        5.39     21.00 o
  17   3  24      102.41       66.20     27.82 o
  18   3  24       14.03       15.39     25.63 o
   0   4  24      705.06      667.97     25.07 o
   1   4  24      900.98      835.82     20.63 o
   2   4  24     1115.13      940.49     23.16 o
   3   4  24      232.12      225.94     11.47 o
   4   4  24     2907.70     2883.87     47.35 o
   5   4  24      635.08      525.92     23.90 o
   6   4  24      130.30      128.14     11.55 o
   7   4  24      733.12      789.90     26.50 o
   8   4  24      133.40      112.34     13.05 o
   9   4  24      764.73      801.12     38.64 o
  10   4  24       73.59       77.08     13.13 o
  11   4  24      138.08      147.80     21.42 o
  12   4  24      418.76      392.79     41.74 o
  13   4  24        0.06       -1.54     14.59 o
  14   4  24      439.47      512.79     38.74 o
  15   4  24        8.77        6.27     17.83 o
  16   4  24        5.93        1.72     18.38 o
  17   4  24       18.17       18.47     20.39 o
   1   5  24     1316.29     1334.09     27.72 o
   2   5  24       12.01        3.81      5.23 o
   3   5  24       20.86       11.23      5.93 o
   4   5  24       55.89       54.60      8.88 o
   5   5  24      195.75      171.03     13.83 o
   6   5  24     2658.31     2686.18     96.47 o
   7   5  24      166.65      189.52     15.38 o
   8   5  24      680.17      781.47     26.28 o
   9   5  24      105.93      104.75     13.23 o
  10   5  24      792.88      787.72     29.90 o
  11   5  24     1646.70     1885.13     67.86 o
  12   5  24       20.01       -9.32     12.97 o
  13   5  24       94.92      112.61     19.61 o
  14   5  24       70.67       84.31     19.85 o
  15   5  24       33.07       35.21     25.90 o
  16   5  24      143.47      110.09     25.41 o
  17   5  24        0.52        3.02     20.70 o
   0   6  24      112.01       95.68     14.93 o
   1   6  24      133.63      132.16     11.44 o
   2   6  24      622.65      607.37     20.61 o
   3   6  24      370.95      376.04     18.28 o
   4   6  24     1461.67     1550.41     34.86 o
   5   6  24      181.67      203.55     25.60 o
   6   6  24      642.42      684.20     29.69 o
   7   6  24        2.10        5.77      8.72 o
   8   6  24       31.31       31.10      8.73 o
   9   6  24     1127.69     1216.35     33.99 o
  10   6  24      333.33      358.28     53.19 o
  11   6  24       67.26       45.56     16.00 o
  12   6  24      127.31      122.37     20.26 o
  13   6  24       18.34       34.09     16.44 o
  14   6  24       47.90       36.88     17.64 o
  15   6  24        0.89       12.18     19.86 o
  16   6  24      529.57      714.35     50.48 o
   1   7  24        8.41        3.23      8.50 o
   2   7  24        2.07        6.25      8.09 o
   3   7  24      879.59      863.47     27.67 o
   4   7  24      419.75      419.20     20.78 o
   5   7  24       15.51       20.47     10.05 o
   6   7  24       20.43       19.07     10.35 o
   7   7  24        2.79       -1.22     10.67 o
   8   7  24       78.69       58.22     14.28 o
   9   7  24      110.60      127.68     16.30 o
  10   7  24       45.82       41.59     15.47 o
  11   7  24        4.67       -3.75     14.31 o
  12   7  24        4.98       13.11     15.74 o
  13   7  24       50.52       45.79     18.45 o
  14   7  24        0.06       20.49     18.62 o
   0   8  24        0.41       -6.52     14.65 o
   1   8  24      190.17      156.39     17.68 o
   2   8  24      182.99      192.96     19.23 o
   3   8  24       14.55       15.01     11.78 o
   4   8  24      130.67       97.83     24.59 o
   5   8  24      406.79      480.57     28.90 o
   6   8  24      111.25      108.83     16.77 o
   7   8  24      332.03      352.36     26.45 o
   8   8  24        8.38       -0.49     12.45 o
   9   8  24        4.64       14.54     15.68 o
  10   8  24       35.98       26.12     18.27 o
  11   8  24       10.44       10.53     21.90 o
  12   8  24      226.72      286.65     29.79 o
  13   8  24      109.07       97.09     23.02 o
   1   9  24       59.05       42.43     14.25 o
   2   9  24        1.48       -4.29     11.91 o
   3   9  24      129.94      124.66     18.11 o
   4   9  24      185.81      175.89     25.88 o
   5   9  24        5.93        7.74     14.96 o
   6   9  24       20.22       12.49     15.78 o
   7   9  24       19.08       28.54     15.38 o
   8   9  24      507.94      556.84     50.96 o
   9   9  24      104.67       74.93     21.09 o
  10   9  24       53.76       69.30     22.57 o
  11   9  24       38.43       38.67     27.95 o
   0  10  24       77.33       64.66     24.91 o
   1  10  24       36.80       32.61     15.54 o
   2  10  24      113.96      112.66     19.73 o
   3  10  24      321.23      334.88     31.14 o
   4  10  24      106.06       85.92     21.31 o
   5  10  24       56.76       50.04     19.20 o
   6  10  24       29.03       12.90     17.02 o
   7  10  24       86.43       63.88     20.78 o
   8  10  24      389.79      412.62     39.48 o
   1  11  24      160.89      175.49     24.27 o
   2  11  24      130.03      134.07     24.06 o
   3  11  24       37.47       24.14     19.21 o
   4  11  24        1.45        1.81     18.06 o
   1   1  25      443.30      484.71     12.29 o
   2   1  25     4403.01     4076.41     49.23 o
   3   1  25      237.52      259.23     13.03 o
   4   1  25        9.25       14.92      4.61 o
   5   1  25      697.86      747.81     22.03 o
   6   1  25       83.18       23.34      6.54 o
   7   1  25      267.22      285.35     23.13 o
   8   1  25       84.31       78.88     10.06 o
   9   1  25      209.39      262.68     19.05 o
  10   1  25       38.54       25.11      9.44 o
  11   1  25      613.98      580.17     28.96 o
  12   1  25       37.61       53.15     13.86 o
  13   1  25       10.20       13.39     14.29 o
  14   1  25       78.49       76.51     22.46 o
  15   1  25      167.51      189.48     29.80 o
  16   1  25       24.65       35.34     22.24 o
  17   1  25        0.27       -8.39     21.83 o
  18   1  25      103.21      107.88     40.01 o
   0   2  25     1646.67     1567.81     34.09 o
   1   2  25     3353.23     3207.91     40.44 o
   2   2  25      299.94      283.08     10.78 o
   3   2  25      395.76      255.16     14.82 o
   4   2  25     1493.51     1489.18     29.13 o
   5   2  25      202.96      148.07     10.98 o
   6   2  25        2.72       -0.31      5.03 o
   7   2  25       93.03       70.94      9.06 o
   8   2  25       14.56        9.36      6.95 o
   9   2  25      234.69      241.52     17.28 o
  10   2  25       52.31       50.65     10.35 o
  11   2  25      425.73      465.67     27.48 o
  12   2  25       48.27       55.02     20.70 o
  13   2  25      510.16      484.74     40.05 o
  14   2  25       15.73      -13.79     17.17 o
  15   2  25        0.03      -12.56     18.52 o
  16   2  25      120.22      150.26     30.39 o
  17   2  25       63.86       53.57     24.98 o
  18   2  25        1.31       24.26     25.74 o
   1   3  25      329.86      348.52     12.51 o
   2   3  25      397.36      425.36     13.52 o
   3   3  25      906.64      938.33     22.11 o
   4   3  25      601.53      523.58     20.97 o
   5   3  25      803.67      767.67     24.64 o
   6   3  25       42.80       35.55      8.82 o
   7   3  25      308.07      264.75     28.70 o
   8   3  25       83.47       75.40     10.80 o
   9   3  25      139.99      165.24     14.42 o
  10   3  25      106.04      119.98     18.54 o
  11   3  25       26.44       23.07     11.05 o
  12   3  25       34.27       20.26     14.56 o
  13   3  25        1.79        7.34     14.95 o
  14   3  25        4.00       19.86     19.38 o
  15   3  25      171.54      122.67     28.77 o
  16   3  25      128.26       80.62     27.33 o
  17   3  25        1.50        8.25     21.82 o
  18   3  25        7.03       21.25     26.71 o
   0   4  25        0.33       -0.05      7.43 o
   1   4  25      564.57      547.29     18.73 o
   2   4  25        2.35        6.25      5.11 o
   3   4  25      693.93      688.35     19.49 o
   4   4  25      774.54      830.94     24.87 o
   5   4  25     1351.16     1382.67     41.45 o
   6   4  25      135.86      159.46     19.87 o
   7   4  25      328.58      303.79     20.69 o
   8   4  25       32.14       34.36      8.81 o
   9   4  25       39.11       33.89     10.84 o
  10   4  25       11.65       24.36     10.95 o
  11   4  25      460.75      512.98     35.33 o
  12   4  25        1.70       13.90     14.03 o
  13   4  25      415.93      502.52     37.65 o
  14   4  25        5.83        8.62     15.87 o
  15   4  25        1.02       27.21     18.07 o
  16   4  25      125.55      159.54     28.14 o
  17   4  25      403.98      453.61     42.24 o
   1   5  25        0.48        5.70      5.43 o
   2   5  25      152.71      145.95     11.34 o
   3   5  25      343.41      331.89     15.27 o
   4   5  25     1091.69      982.68     28.57 o
   5   5  25       91.44       68.55     13.86 o
   6   5  25       16.32       19.71      9.69 o
   7   5  25       84.17      105.45     14.98 o
   8   5  25      142.10      142.67     13.81 o
   9   5  25      704.68      768.13     29.12 o
  10   5  25       43.52       36.16     11.46 o
  11   5  25      293.42      380.05     28.67 o
  12   5  25       35.27       38.41     15.40 o
  13   5  25        5.69        6.13     13.82 o
  14   5  25      113.81      121.49     21.88 o
  15   5  25      219.92      235.58     30.59 o
  16   5  25      101.23       79.47     24.01 o
   0   6  25      220.89      212.79     20.77 o
   1   6  25       51.89       55.11      8.72 o
   2   6  25       11.15        6.30      6.75 o
   3   6  25     1153.32     1237.87     35.45 o
   4   6  25      904.08      969.52     27.95 o
   5   6  25      145.29      111.50     13.14 o
   6   6  25       33.28       28.28      9.76 o
   7   6  25        6.38        4.94      8.79 o
   8   6  25      140.21      143.33     16.95 o
   9   6  25      395.65      428.54     24.26 o
  10   6  25        1.07       -9.37     11.48 o
  11   6  25       16.76       14.42     14.26 o
  12   6  25        1.51        0.79     14.11 o
  13   6  25       34.20       27.89     17.55 o
  14   6  25      255.47      257.05     28.23 o
  15   6  25        0.06        1.35     19.75 o
   1   7  25      213.39      253.42     18.25 o
   2   7  25       62.44       49.94     10.45 o
   3   7  25       10.05       20.02      9.06 o
   4   7  25      596.32      625.77     26.61 o
   5   7  25      216.76      205.94     17.41 o
   6   7  25        7.50        5.87      9.83 o
   7   7  25      174.11      144.97     17.85 o
   8   7  25       25.02       15.54     13.28 o
   9   7  25        3.98       31.27     13.74 o
  10   7  25       51.54       61.12     23.34 o
  11   7  25      189.01      187.11     23.93 o
  12   7  25        5.88       -3.88     15.52 o
  13   7  25      109.46      126.85     23.83 o
  14   7  25       57.86       55.58     20.95 o
   0   8  25        1.22        7.96     16.51 o
   1   8  25        6.13        5.06     11.40 o
   2   8  25       18.58       16.74     11.58 o
   3   8  25      258.20      277.04     22.51 o
   4   8  25        0.18       -4.52     11.30 o
   5   8  25       11.60        1.20     11.98 o
   6   8  25      452.85      462.23     28.93 o
   7   8  25      104.15       96.16     17.32 o
   8   8  25        4.96        2.63     12.84 o
   9   8  25        3.51       -4.16     12.87 o
  10   8  25        8.33      -17.54     17.54 o
  11   8  25      290.89      326.40     40.74 o
  12   8  25        6.34       20.95     24.18 o
  13   8  25      107.17      105.50     31.20 o
   1   9  25       43.83       34.82     13.68 o
   2   9  25       19.77        0.78     12.77 o
   3   9  25       77.03       69.90     18.25 o
   4   9  25       16.60       30.26     15.72 o
   5   9  25      160.35      153.82     22.34 o
   6   9  25       22.61       13.17     15.16 o
   7   9  25      368.11      360.76     28.16 o
   8   9  25       28.10       24.28     15.64 o
   9   9  25       17.04       14.03     18.08 o
  10   9  25      583.25      680.19     55.32 o
  11   9  25       10.49       20.23     25.67 o
   0  10  25        0.30        4.45     20.08 o
   1  10  25        1.95       17.41     15.04 o
   2  10  25       62.53       40.98     16.80 o
   3  10  25       69.18       82.94     20.61 o
   4  10  25       20.70       24.84     17.17 o
   5  10  25        3.99        2.39     16.31 o
   6  10  25       54.45       77.89     21.17 o
   7  10  25       29.83       54.54     20.47 o
   8  10  25        7.63       -6.58     22.99 o
   1  11  25       54.30       27.34     17.57 o
   2  11  25       60.33       56.08     20.74 o
   3  11  25       23.75       -4.40     22.57 o
   0   0  26     2272.85     2386.03     54.19 o
   1   0  26      496.00      458.59     17.86 o
   2   0  26     4553.06     4195.70     69.48 o
   3   0  26      182.29      179.08     14.48 o
   4   0  26     2593.62     2914.45     64.57 o
   5   0  26        3.71        8.96      7.01 o
   6   0  26       91.85       67.73     12.07 o
   7   0  26       50.28       25.56     11.45 o
   8   0  26     2829.50     2784.04     80.29 o
   9   0  26      112.64      109.28     18.83 o
  10   0  26      345.40      357.81     31.35 o
  11   0  26        3.36       -3.48     12.78 o
  12   0  26      478.54      469.76     37.67 o
  13   0  26       89.98       86.93     25.78 o
  14   0  26     2334.18     2537.08    109.48 o
  15   0  26        0.30       11.33     24.29 o
  16   0  26      915.58      968.94    106.83 o
  17   0  26        4.43       24.52     42.70 o
  18   0  26       51.45       76.11     48.07 o
   1   1  26       17.66       15.81      3.98 o
   2   1  26     1339.33     1272.29     22.17 o
   3   1  26      115.85      158.31      8.87 o
   4   1  26      176.48      149.99     10.58 o
   5   1  26      149.39      105.38      9.14 o
   6   1  26     3007.84     3064.11     53.29 o
   7   1  26      301.81      309.45     18.47 o
   8   1  26      907.62      966.12     30.49 o
   9   1  26        1.72        4.72      7.85 o
  10   1  26      239.18      245.78     21.90 o
  11   1  26      349.28      389.61     23.65 o
  12   1  26      231.25      259.10     20.79 o
  13   1  26       11.04       19.49     14.57 o
  14   1  26       43.00       50.34     21.14 o
  15   1  26      125.91       95.20     38.85 o
  16   1  26      227.75      246.62     35.77 o
  17   1  26       32.85       19.34     24.03 o
  18   1  26       34.67       29.37     32.56 o
   0   2  26     2338.63     2308.70     55.01 o
   1   2  26      603.32      606.44     14.79 o
   2   2  26      452.39      451.52     13.98 o
   3   2  26       18.50        2.47      4.58 o
   4   2  26       31.00       37.77      6.25 o
   5   2  26       13.13       12.31      6.23 o
   6   2  26      391.09      383.28     22.24 o
   7   2  26       49.77       47.19      8.28 o
   8   2  26      763.79      739.20     26.04 o
   9   2  26      592.25      647.15     32.26 o
  10   2  26      499.16      591.87     27.22 o
  11   2  26      131.89      105.34     14.91 o
  12   2  26     2844.81     3143.55     83.76 o
  13   2  26       46.34       52.95     16.50 o
  14   2  26      186.15      166.60     42.24 o
  15   2  26       18.35       13.09     19.83 o
  16   2  26        0.74       -4.60     20.70 o
  17   2  26       36.91       48.37     25.62 o
  18   2  26       89.32       88.33     31.52 o
   1   3  26      131.31      120.03      7.99 o
   2   3  26     1050.22     1044.50     22.93 o
   3   3  26      311.51      306.36     13.35 o
   4   3  26     2943.39     2807.61     58.97 o
   5   3  26      233.91      207.22     14.39 o
   6   3  26       63.89       50.36     12.57 o
   7   3  26      230.92      195.06     27.07 o
   8   3  26     1348.72     1347.90     34.43 o
   9   3  26       70.01       77.29     11.59 o
  10   3  26     5526.85     5952.25    101.75 o
  11   3  26        0.06        5.23     11.16 o
  12   3  26       54.07       47.20     16.79 o
  13   3  26        4.12       -6.73     17.38 o
  14   3  26      232.68      247.76     34.69 o
  15   3  26        1.87        6.79     26.21 o
  16   3  26       47.25       35.52     24.80 o
  17   3  26        0.13       -7.14     22.65 o
   0   4  26     1609.78     1543.01     39.81 o
   1   4  26       45.99       37.99      7.44 o
   2   4  26     2310.11     2148.84     36.74 o
   3   4  26      121.47       94.95     10.41 o
   4   4  26     1352.75     1311.15     29.94 o
   5   4  26       78.52       47.83     10.16 o
   6   4  26      236.00      191.26     18.40 o
   7   4  26        0.44       -3.12      7.22 o
   8   4  26      138.80      184.99     15.43 o
   9   4  26      135.85      124.45     16.30 o
  10   4  26       31.26        9.46     10.36 o
  11   4  26        0.01       14.00     15.16 o
  12   4  26      595.74      669.76     41.33 o
  13   4  26       33.91       27.74     15.54 o
  14   4  26       59.94       25.22     17.57 o
  15   4  26        2.43      -15.36     15.36 o
  16   4  26      418.54      516.11     41.87 o
  17   4  26       27.23        8.58     19.86 o
   1   5  26       37.63       33.80      6.93 o
   2   5  26      425.99      400.54     15.66 o
   3   5  26      168.76      156.07     11.62 o
   4   5  26      588.60      562.07     26.37 o
   5   5  26      676.28      681.04     27.17 o
   6   5  26     2231.54     2299.85     47.95 o
   7   5  26      169.59      206.90     22.69 o
   8   5  26      350.47      394.91     24.40 o
   9   5  26       13.95       20.12     10.56 o
  10   5  26      372.42      423.17     23.66 o
  11   5  26       10.56       -6.09     12.36 o
  12   5  26      362.11      276.42     35.42 o
  13   5  26       54.67       61.52     18.08 o
  14   5  26       66.91       47.55     18.17 o
  15   5  26       74.66       77.60     22.83 o
  16   5  26       29.15       42.92     22.61 o
   0   6  26       18.15        4.48      9.69 o
   1   6  26      141.11      151.70     12.37 o
   2   6  26      120.02      112.40     13.53 o
   3   6  26        1.33       -2.98      6.86 o
   4   6  26     1639.75     1699.43     37.48 o
   5   6  26      113.44      118.54     13.72 o
   6   6  26      504.73      480.33     23.58 o
   7   6  26      234.46      243.82     22.49 o
   8   6  26      509.68      582.21     30.27 o
   9   6  26        3.74       15.45     13.26 o
  10   6  26      234.38      256.18     20.59 o
  11   6  26        1.18       -5.90     13.38 o
  12   6  26       38.93       38.18     16.95 o
  13   6  26        5.16        8.48     16.38 o
  14   6  26      794.93      848.87     44.95 o
  15   6  26        3.64       15.09     20.34 o
   1   7  26        5.48       -8.56      8.56 o
   2   7  26      455.96      435.27     21.34 o
   3   7  26       61.31       52.52     11.07 o
   4   7  26        6.72       15.67     10.00 o
   5   7  26      169.86      173.49     19.70 o
   6   7  26      410.99      403.76     26.43 o
   7   7  26       44.88       23.80     13.29 o
   8   7  26     1713.86     1888.43     52.35 o
   9   7  26        0.34        6.10     12.51 o
  10   7  26        9.64        1.40     19.14 o
  11   7  26        1.17       -7.23     19.87 o
  12   7  26      382.65      344.49     42.93 o
  13   7  26       16.12       18.70     18.08 o
  14   7  26        1.33       -7.02     17.82 o
   0   8  26     1620.00     1681.36     67.70 o
   1   8  26      180.84      157.03     18.48 o
   2   8  26      182.94      185.79     20.15 o
   3   8  26        4.14       20.02     12.46 o
   4   8  26        6.90        7.35     12.21 o
   5   8  26        1.47        6.95     12.77 o
   6   8  26        1.40        6.25     12.86 o
   7   8  26        4.24       10.01     13.76 o
   8   8  26        0.52        3.93     13.73 o
   9   8  26        2.13       -0.93     13.79 o
  10   8  26       40.96       17.34     24.72 o
  11   8  26       29.47      -13.14     21.28 o
  12   8  26       63.24       61.23     27.51 o
   1   9  26       14.29       25.38     14.14 o
   2   9  26        2.39       18.81     14.07 o
   3   9  26       29.64       26.55     15.91 o
   4   9  26      433.74      498.05     34.49 o
   5   9  26       92.21       66.49     18.32 o
   6   9  26        0.65        7.45     15.68 o
   7   9  26       11.34       23.97     15.51 o
   8   9  26        8.47        6.30     15.63 o
   9   9  26        4.13        2.07     20.44 o
  10   9  26      159.91      174.63     49.65 o
   0  10  26       27.72       27.04     21.67 o
   1  10  26       19.56       30.88     16.04 o
   2  10  26      104.86       71.50     18.28 o
   3  10  26       11.04        9.84     16.95 o
   4  10  26      358.41      376.98     32.39 o
   5  10  26        0.63        4.69     17.31 o
   6  10  26        4.19       -2.92     16.99 o
   7  10  26       28.09       37.01     19.89 o
   1  11  26        0.00        5.37     21.16 o
   1   1  27      111.31      123.97      9.49 o
   2   1  27     2043.06     2088.75     34.33 o
   3   1  27       74.90       72.22      7.13 o
   4   1  27       47.87       31.85      6.67 o
   5   1  27      266.02      254.03     13.58 o
   6   1  27      711.93      800.90     22.94 o
   7   1  27      592.27      588.31     24.29 o
   8   1  27      189.90      126.95     14.25 o
   9   1  27      135.68      117.41     14.06 o
  10   1  27      236.56      246.28     19.71 o
  11   1  27      562.73      632.41     29.49 o
  12   1  27       99.25       89.30     24.85 o
  13   1  27        1.68        0.78     14.10 o
  14   1  27       75.31       72.24     22.61 o
  15   1  27       18.16        4.20     18.87 o
  16   1  27       25.82       22.67     22.30 o
  17   1  27        2.57        0.73     23.77 o
  18   1  27      300.43      347.54     55.89 o
   0   2  27      569.11      633.03     26.55 o
   1   2  27       17.35       13.72      4.34 o
   2   2  27      326.09      327.69     11.89 o
   3   2  27       30.64       50.06      7.46 o
   4   2  27      122.64      149.21     12.82 o
   5   2  27        0.69        2.80      5.98 o
   6   2  27       81.91       46.39     10.41 o
   7   2  27        0.53       -1.91      6.22 o
   8   2  27      224.50      299.23     18.43 o
   9   2  27        4.20       15.55      8.44 o
  10   2  27      104.77       96.22     13.90 o
  11   2  27      125.89      110.14     15.52 o
  12   2  27       48.27       32.26     15.37 o
  13   2  27      205.92      254.66     35.21 o
  14   2  27        4.49       23.36     19.50 o
  15   2  27        2.66       14.44     19.81 o
  16   2  27      231.78      249.24     36.98 o
  17   2  27        8.33       22.44     24.23 o
   1   3  27       47.27       33.41      8.09 o
   2   3  27      474.22      454.59     18.12 o
   3   3  27      468.62      471.86     16.53 o
   4   3  27     1020.45     1010.99     27.79 o
   5   3  27        8.28        6.69      6.99 o
   6   3  27      284.18      250.65     18.12 o
   7   3  27      155.34      108.21     19.25 o
   8   3  27       39.68       42.42      9.79 o
   9   3  27      192.16      218.76     16.93 o
  10   3  27      246.41      242.98     19.77 o
  11   3  27       53.11       74.02     14.75 o
  12   3  27      223.69      288.79     29.43 o
  13   3  27        2.03        3.14     14.65 o
  14   3  27       38.00       23.40     21.29 o
  15   3  27      105.75      106.38     29.11 o
  16   3  27      172.62      202.88     35.90 o
  17   3  27       56.69       46.14     36.62 o
   0   4  27     2836.13     2824.97     67.60 o
   1   4  27      273.82      286.90     13.76 o
   2   4  27      130.97      127.08     11.01 o
   3   4  27      158.06      146.58     12.34 o
   4   4  27     1074.35     1177.83     28.49 o
   5   4  27     1087.37     1055.71     32.98 o
   6   4  27       13.40       35.79     10.15 o
   7   4  27      669.05      662.89     42.73 o
   8   4  27      508.83      501.74     32.37 o
   9   4  27       81.35       85.86     14.19 o
  10   4  27        1.16        3.56     10.48 o
  11   4  27       45.52       36.78     13.37 o
  12   4  27      200.26      179.41     25.80 o
  13   4  27      334.22      340.13     32.79 o
  14   4  27       63.22       64.16     20.46 o
  15   4  27       58.58       82.35     27.61 o
  16   4  27       92.38       85.83     24.10 o
   1   5  27       67.97       64.17      9.16 o
   2   5  27       51.71       45.81      7.45 o
   3   5  27        1.63        5.89      5.94 o
   4   5  27       12.60        6.98      6.80 o
   5   5  27      536.49      530.41     23.40 o
   6   5  27      205.30      218.06     16.91 o
   7   5  27       34.86       19.70     10.73 o
   8   5  27      202.20      188.55     19.35 o
   9   5  27      283.93      337.11     31.24 o
  10   5  27        8.31       -0.92      9.80 o
  11   5  27       55.48       36.47     14.86 o
  12   5  27       44.52       29.58     15.01 o
  13   5  27      128.59      120.15     31.44 o
  14   5  27       45.99       13.73     16.20 o
  15   5  27       10.29       26.71     20.64 o
  16   5  27      104.15      130.81     27.44 o
   0   6  27       92.39      105.84     14.85 o
   1   6  27       85.51       67.23      9.89 o
   2   6  27        2.15        0.71      6.92 o
   3   6  27       99.34       85.05     11.45 o
   4   6  27      215.44      230.13     18.79 o
   5   6  27        0.00        2.90      8.59 o
   6   6  27       50.12       47.93     12.36 o
   7   6  27       42.28       28.62     12.28 o
   8   6  27       42.38       27.60     12.79 o
   9   6  27      106.25      110.52     18.82 o
  10   6  27       68.69       56.13     16.61 o
  11   6  27        2.70      -14.60     17.42 o
  12   6  27        3.99       12.14     15.17 o
  13   6  27        7.01      -11.32     15.57 o
  14   6  27      106.04       99.86     22.30 o
  15   6  27       54.25       49.97     23.69 o
   1   7  27      428.01      453.97     23.55 o
   2   7  27      169.36      150.20     14.52 o
   3   7  27       18.52       22.47      9.99 o
   4   7  27       10.19       10.36      9.94 o
   5   7  27      107.25      114.44     18.31 o
   6   7  27     1399.32     1386.79     47.62 o
   7   7  27       58.93       60.36     16.66 o
   8   7  27      240.40      265.60     23.70 o
   9   7  27       31.80       33.09     14.43 o
  10   7  27        7.32       18.58     20.98 o
  11   7  27      309.45      295.82     38.52 o
  12   7  27      127.99      184.79     33.60 o
  13   7  27       18.94       33.20     24.92 o
   0   8  27        1.60       -5.14     16.35 o
   1   8  27        3.04        8.80     12.33 o
   2   8  27        8.81        0.03     12.06 o
   3   8  27       72.03       48.95     14.59 o
   4   8  27        2.70       10.11     13.50 o
   5   8  27      138.63      132.08     18.40 o
   6   8  27        9.75       13.18     13.59 o
   7   8  27        9.38       13.26     14.71 o
   8   8  27       29.26        0.69     13.71 o
   9   8  27       41.00       46.93     16.57 o
  10   8  27       47.64       51.52     24.63 o
  11   8  27       43.81       63.70     28.15 o
  12   8  27       15.54       21.21     25.47 o
   1   9  27       10.34        7.27     13.21 o
   2   9  27        0.25       -5.38     13.01 o
   3   9  27       78.72       59.15     18.20 o
   4   9  27       56.06       38.71     17.23 o
   5   9  27        0.13      -10.75     14.80 o
   6   9  27        5.04        2.75     16.63 o
   7   9  27        4.24       -2.37     14.94 o
   8   9  27        0.07       13.19     15.79 o
   9   9  27        0.73       -5.40     19.74 o
  10   9  27      190.08      176.43     48.51 o
   0  10  27       61.80       66.28     26.00 o
   1  10  27        0.00       10.08     15.63 o
   2  10  27        6.92       20.45     16.33 o
   3  10  27       29.78       35.81     19.26 o
   4  10  27       41.96       56.14     19.97 o
   5  10  27       25.89       21.40     18.62 o
   6  10  27       39.41       40.31     19.62 o
   7  10  27       34.55       56.20     21.23 o
   0   0  28     1383.37     1559.63     46.36 o
   1   0  28      990.92      990.29     29.03 o
   2   0  28     1010.34      927.51     45.94 o
   3   0  28      617.59      605.73     27.04 o
   4   0  28        2.72       -6.08      8.07 o
   5   0  28       69.29       34.08     13.67 o
   6   0  28      254.27      313.63     31.22 o
   7   0  28        5.16       -1.70     10.03 o
   8   0  28      914.10      912.56     44.88 o
   9   0  28     2233.80     2308.08     74.59 o
  10   0  28      658.15      666.15     41.65 o
  11   0  28      262.12      289.47     54.11 o
  12   0  28     1051.40     1228.22     56.99 o
  13   0  28      339.67      316.93     59.44 o
  14   0  28       90.29       77.29     46.84 o
  15   0  28      373.35      427.05     53.15 o
  16   0  28       53.76       56.89     42.08 o
  17   0  28      137.62      200.98     60.89 o
   1   1  28     1276.66     1271.59     24.24 o
   2   1  28      265.39      281.73     13.07 o
   3   1  28       18.87        8.50      4.87 o
   4   1  28      639.69      608.41     20.32 o
   5   1  28       16.08       15.48      7.19 o
   6   1  28      633.36      607.75     21.14 o
   7   1  28      220.30      239.71     26.61 o
   8   1  28      977.03     1051.01     32.69 o
   9   1  28       29.48       30.20     10.48 o
  10   1  28      287.93      299.93     21.70 o
  11   1  28     1802.07     1959.68     50.09 o
  12   1  28      381.35      437.45     26.91 o
  13   1  28      163.02      187.44     21.76 o
  14   1  28       87.73      120.67     41.69 o
  15   1  28        1.42        1.01     20.01 o
  16   1  28        3.13        3.32     22.05 o
  17   1  28        4.11       -2.55     22.81 o
   0   2  28     2792.72     2551.90     60.22 o
   1   2  28      910.64      870.19     19.72 o
   2   2  28     1470.14     1413.03     25.13 o
   3   2  28       49.33       42.63      7.43 o
   4   2  28       20.23       12.59      5.87 o
   5   2  28     1685.13     1687.56     41.55 o
   6   2  28       61.42       70.00     10.07 o
   7   2  28     1916.93     1976.01     55.40 o
   8   2  28       47.13       35.64      9.43 o
   9   2  28        1.90       -3.73      8.15 o
  10   2  28      189.91      199.53     18.58 o
  11   2  28       22.04       19.03     11.41 o
  12   2  28      425.17      426.90     33.46 o
  13   2  28      476.49      564.19     39.13 o
  14   2  28      289.41      260.45     39.34 o
  15   2  28       22.83      -10.21     26.60 o
  16   2  28       31.86        4.35     22.34 o
  17   2  28      173.31      187.34     35.24 o
   1   3  28       70.82       56.46      6.43 o
   2   3  28        1.78        5.55      5.13 o
   3   3  28      439.94      445.96     17.60 o
   4   3  28      906.74      902.53     27.26 o
   5   3  28     1102.00     1131.40     43.21 o
   6   3  28     1042.33     1053.28     32.23 o
   7   3  28      797.17      914.56     32.17 o
   8   3  28      362.30      368.95     22.87 o
   9   3  28      365.34      372.47     21.59 o
  10   3  28      238.14      270.28     23.14 o
  11   3  28        1.00        4.54     11.33 o
  12   3  28       49.48       51.64     17.64 o
  13   3  28       13.26       11.71     15.64 o
  14   3  28      273.45      296.80     38.39 o
  15   3  28      566.97      705.89     55.65 o
  16   3  28      191.92      172.88     34.02 o
  17   3  28      124.73      139.99     33.70 o
   0   4  28      954.88      962.19     36.39 o
   1   4  28       56.37       69.18      8.37 o
   2   4  28      107.35      110.29     12.24 o
   3   4  28      446.10      417.80     18.83 o
   4   4  28      425.95      396.22     18.25 o
   5   4  28      254.26      231.97     18.18 o
   6   4  28      203.71      174.18     16.69 o
   7   4  28      394.69      410.96     24.54 o
   8   4  28        0.01       -6.28     10.17 o
   9   4  28        0.12       -3.82      8.66 o
  10   4  28       73.14       94.81     15.47 o
  11   4  28       96.92       85.25     19.77 o
  12   4  28      241.65      213.96     23.57 o
  13   4  28       36.22       43.18     16.29 o
  14   4  28      247.88      296.35     28.85 o
  15   4  28       47.32       27.82     19.79 o
  16   4  28       69.11       61.20     23.80 o
   1   5  28     1934.33     1946.47     34.78 o
   2   5  28       29.73       18.99      6.71 o
   3   5  28        0.20        2.27      6.51 o
   4   5  28      125.81      171.09     14.75 o
   5   5  28      883.34      832.85     36.80 o
   6   5  28     1035.64     1033.77     31.89 o
   7   5  28     1099.73     1185.36     38.84 o
   8   5  28      228.12      204.50     19.85 o
   9   5  28       16.82        7.87     12.40 o
  10   5  28      182.55      233.15     25.68 o
  11   5  28       54.40       44.85     15.23 o
  12   5  28       52.05       29.26     19.61 o
  13   5  28      553.12      632.76     39.16 o
  14   5  28       50.47       60.21     19.28 o
  15   5  28      104.75       47.61     29.13 o
   0   6  28      780.66      771.46     32.34 o
   1   6  28      237.89      238.08     20.53 o
   2   6  28      374.61      398.27     18.64 o
   3   6  28      264.98      290.52     17.51 o
   4   6  28      305.71      317.50     19.91 o
   5   6  28       82.83       73.64     13.53 o
   6   6  28       29.33       -3.64     10.85 o
   7   6  28        0.42       -3.09     10.48 o
   8   6  28        0.27       12.58     12.36 o
   9   6  28       79.30       47.06     16.16 o
  10   6  28      137.14      166.13     25.55 o
  11   6  28      341.27      341.08     39.02 o
  12   6  28       60.51       74.47     25.83 o
  13   6  28       89.55       95.47     21.68 o
  14   6  28        1.78       -7.91     17.44 o
   1   7  28        8.92       14.32     10.10 o
   2   7  28        4.21        2.36      9.26 o
   3   7  28      487.24      611.66     25.50 o
   4   7  28       46.35       32.81     12.63 o
   5   7  28        4.96       -4.15     10.98 o
   6   7  28      639.32      683.80     37.31 o
   7   7  28        2.93       17.16     12.89 o
   8   7  28        4.61       18.79     13.21 o
   9   7  28      101.23      141.25     31.06 o
  10   7  28       25.55       30.52     22.34 o
  11   7  28        0.06       -8.81     20.04 o
  12   7  28       41.58      -11.96     21.31 o
  13   7  28      139.98       89.02     29.70 o
   0   8  28       11.82       15.99     18.89 o
   1   8  28      116.85      131.15     18.29 o
   2   8  28      141.37      161.23     19.45 o
   3   8  28       31.63       22.22     13.57 o
   4   8  28       94.05       73.61     17.69 o
   5   8  28      498.35      519.38     31.03 o
   6   8  28       83.40       92.76     17.06 o
   7   8  28      228.02      259.42     27.07 o
   8   8  28       38.89       51.02     16.25 o
   9   8  28        0.72       -0.12     14.59 o
  10   8  28        0.32       -0.08     21.86 o
  11   8  28        6.71       19.23     23.89 o
   1   9  28       23.44       10.38     14.40 o
   2   9  28       24.77        1.46     13.88 o
   3   9  28        2.66        6.35     15.97 o
   4   9  28      161.76      182.74     36.34 o
   5   9  28      208.46      181.92     32.16 o
   6   9  28       34.25       41.41     18.78 o
   7   9  28       15.67       14.90     16.15 o
   8   9  28      223.29      197.28     33.57 o
   9   9  28        7.92       18.11     21.48 o
   0  10  28       95.33      143.66     30.92 o
   1  10  28      116.94      136.99     21.86 o
   2  10  28       72.53       73.17     20.40 o
   3  10  28        4.64       -2.41     17.04 o
   4  10  28        0.68      -16.43     16.63 o
   5  10  28        4.48       24.41     18.97 o
   6  10  28       18.36       18.92     19.25 o
   1   1  29      409.14      418.29     19.17 o
   2   1  29       29.40       33.82      6.43 o
   3   1  29     1235.93     1187.37     29.76 o
   4   1  29        5.51       -1.25      5.83 o
   5   1  29      142.73      132.71     15.10 o
   6   1  29     1063.13     1025.43     28.47 o
   7   1  29      771.49      784.68     32.43 o
   8   1  29       33.04       17.93      9.65 o
   9   1  29       14.36       17.04     10.02 o
  10   1  29      742.84      816.99     32.90 o
  11   1  29       43.98       17.18     12.42 o
  12   1  29       61.66       49.01     13.42 o
  13   1  29      158.58      197.91     26.89 o
  14   1  29      175.92      184.76     30.59 o
  15   1  29      738.80      782.40     98.85 o
  16   1  29       74.06       79.67     27.77 o
  17   1  29        0.89      -13.15     22.91 o
   0   2  29       11.16       43.46      9.05 o
   1   2  29      589.26      635.86     18.91 o
   2   2  29       30.87       38.27      6.15 o
   3   2  29      292.89      248.09     19.46 o
   4   2  29       66.31       59.33     11.06 o
   5   2  29      722.74      749.05     28.71 o
   6   2  29       19.63       11.37      7.90 o
   7   2  29      285.08      240.95     31.22 o
   8   2  29      570.85      569.97     24.59 o
   9   2  29      475.16      482.35     23.88 o
  10   2  29       97.66       77.12     13.92 o
  11   2  29       83.02      145.86     17.65 o
  12   2  29      191.24      196.36     22.41 o
  13   2  29      610.25      673.44     43.91 o
  14   2  29       27.90        4.62     19.75 o
  15   2  29       28.43       11.16     21.82 o
  16   2  29      326.38      346.85     41.76 o
  17   2  29        0.52       23.37     23.62 o
   1   3  29       72.88       77.87      7.35 o
   2   3  29      203.15      190.49     12.08 o
   3   3  29       12.98        8.16      5.17 o
   4   3  29       56.60       59.92     10.87 o
   5   3  29        0.54       -2.32      7.00 o
   6   3  29      155.23      132.04     19.83 o
   7   3  29        3.18        8.69      8.07 o
   8   3  29       55.82       47.10     11.57 o
   9   3  29       19.26       34.60     10.58 o
  10   3  29        3.96       -4.93     10.37 o
  11   3  29      120.90      106.30     16.23 o
  12   3  29      136.17      120.92     27.81 o
  13   3  29       38.44       36.66     18.59 o
  14   3  29       10.02       26.33     21.84 o
  15   3  29        8.60       23.73     23.08 o
  16   3  29        2.79       -6.57     22.09 o
   0   4  29     1199.18     1140.59     48.72 o
   1   4  29      262.90      272.38     15.17 o
   2   4  29        2.28        6.03      5.98 o
   3   4  29       67.72       50.51      8.14 o
   4   4  29      109.75      109.34     16.77 o
   5   4  29       11.97       15.14      8.06 o
   6   4  29      122.04      110.83     18.62 o
   7   4  29       30.25       24.85     10.93 o
   8   4  29      172.72      174.99     23.53 o
   9   4  29      411.82      341.66     41.91 o
  10   4  29        0.46        8.63     10.26 o
  11   4  29        0.08       -5.28     10.47 o
  12   4  29      701.73      695.80     38.20 o
  13   4  29       15.19        9.48     15.33 o
  14   4  29       59.43       59.91     18.84 o
  15   4  29        5.56        3.27     20.38 o
  16   4  29       22.46       20.49     21.60 o
   1   5  29      379.23      390.60     18.83 o
   2   5  29        3.91        2.60      5.79 o
   3   5  29      140.84      134.72     12.96 o
   4   5  29      641.70      656.30     24.28 o
   5   5  29       63.65       70.19     11.64 o
   6   5  29        2.63        0.23      8.66 o
   7   5  29        0.02       -6.01      9.96 o
   8   5  29       33.67       33.54     12.50 o
   9   5  29        8.90        1.76     11.64 o
  10   5  29       68.50       58.56     16.07 o
  11   5  29       55.70       54.76     27.84 o
  12   5  29        0.12      -13.74     13.74 o
  13   5  29       72.08       39.32     17.85 o
  14   5  29       48.02       24.49     17.68 o
  15   5  29        2.39       -0.34     19.30 o
   0   6  29      126.26      119.97     16.17 o
   1   6  29      365.81      416.43     19.12 o
   2   6  29       98.59       67.94     11.71 o
   3   6  29       20.62        3.72      8.53 o
   4   6  29      372.16      369.78     42.66 o
   5   6  29      186.92      194.22     21.45 o
   6   6  29        2.23       15.44     11.41 o
   7   6  29      293.19      320.95     24.21 o
   8   6  29       38.08       41.53     14.04 o
   9   6  29      204.45      204.89     23.71 o
  10   6  29       30.22       18.61     15.00 o
  11   6  29        0.35       16.20     19.85 o
  12   6  29        6.97        0.79     21.51 o
  13   6  29       53.44       47.62     25.92 o
  14   6  29       35.43       60.66     28.42 o
   1   7  29        8.98        9.53     10.37 o
   2   7  29       82.74       52.77     11.30 o
   3   7  29      212.40      194.66     24.73 o
   4   7  29       71.71       65.63     14.50 o
   5   7  29        7.10       16.17     17.05 o
   6   7  29      521.81      555.56     43.52 o
   7   7  29        0.77        1.71     12.77 o
   8   7  29       22.66       24.75     14.28 o
   9   7  29       79.11       80.00     19.06 o
  10   7  29        1.97      -15.70     19.62 o
  11   7  29        1.41        4.80     21.61 o
  12   7  29        8.20      -14.93     21.71 o
  13   7  29        9.58        4.09     24.36 o
   0   8  29       85.26       91.91     23.37 o
   1   8  29        3.34       -4.84     12.31 o
   2   8  29        9.25       10.76     12.87 o
   3   8  29       23.35       22.19     14.18 o
   4   8  29        0.37        0.15     14.80 o
   5   8  29       12.96       20.72     13.97 o
   6   8  29       94.98       59.05     18.37 o
   7   8  29      188.50      209.68     23.21 o
   8   8  29        1.28        3.81     14.73 o
   9   8  29        0.08       21.70     17.60 o
  10   8  29      280.31      313.60     41.18 o
  11   8  29       45.61       56.52     27.46 o
   1   9  29      176.41      205.63     22.24 o
   2   9  29      185.14      211.52     23.22 o
   3   9  29        4.04        0.66     15.68 o
   4   9  29        0.03       11.58     16.02 o
   5   9  29      234.19      232.62     28.89 o
   6   9  29       11.19       12.95     17.12 o
   7   9  29      475.02      543.28     45.60 o
   8   9  29       77.23       74.46     20.03 o
   9   9  29        7.64        7.25     21.23 o
   0  10  29       46.08       45.91     25.35 o
   1  10  29       42.77       26.29     17.35 o
   2  10  29       27.87       27.15     18.96 o
   3  10  29       10.48      -13.57     16.59 o
   4  10  29       14.67       -1.80     17.83 o
   5  10  29        5.64       -3.65     17.66 o
   0   0  30     5179.41     5112.57    114.41 o
   1   0  30      157.22      125.84     10.08 o
   2   0  30        8.83       13.40     10.25 o
   3   0  30       27.46       27.22      9.02 o
   4   0  30     1865.98     1820.20     64.64 o
   5   0  30     1222.33     1212.74    139.29 o
   6   0  30       78.51       69.45     15.75 o
   7   0  30      611.66      588.58     37.26 o
   8   0  30     2246.97     2447.62     85.47 o
   9   0  30      994.66     1049.09     51.30 o
  10   0  30      312.73      376.83     43.25 o
  11   0  30      293.06      311.26     51.48 o
  12   0  30     3001.21     3388.66    102.57 o
  13   0  30      184.56      162.57     35.60 o
  14   0  30      573.67      745.95     70.01 o
  15   0  30       19.53       -3.44     27.04 o
  16   0  30        0.09       21.14     43.39 o
  17   0  30        3.40       43.05     47.32 o
   1   1  30     1047.06     1091.22     26.79 o
   2   1  30      184.68      168.23     10.06 o
   3   1  30     1278.82     1236.92     27.61 o
   4   1  30       10.48       10.11      7.76 o
   5   1  30      620.47      622.87     24.48 o
   6   1  30       27.88       18.67      8.03 o
   7   1  30       15.04       17.01      8.80 o
   8   1  30      222.82      212.22     25.66 o
   9   1  30       48.80       42.93     11.86 o
  10   1  30       91.89       89.64     15.44 o
  11   1  30     1082.70     1125.55     39.48 o
  12   1  30      185.93      194.76     22.86 o
  13   1  30      335.19      457.42     36.98 o
  14   1  30      227.35      371.55     41.68 o
  15   1  30      299.75      385.40     45.01 o
  16   1  30      110.12       59.28     27.34 o
  17   1  30       88.97       66.11     37.16 o
   0   2  30       39.21       37.27      9.87 o
   1   2  30       89.06       89.97      7.82 o
   2   2  30      101.25      102.84      8.63 o
   3   2  30      972.87      947.17     26.85 o
   4   2  30      225.79      180.38     21.73 o
   5   2  30      658.80      669.93     27.03 o
   6   2  30       78.46       87.52     11.66 o
   7   2  30     1429.13     1488.44     44.76 o
   8   2  30      162.41      155.17     16.43 o
   9   2  30     1391.19     1415.66     38.05 o
  10   2  30       86.35       67.41     13.89 o
  11   2  30      256.65      338.51     24.61 o
  12   2  30       20.86       36.30     15.15 o
  13   2  30       80.53       63.72     19.68 o
  14   2  30       16.14        0.17     19.54 o
  15   2  30       51.85       37.41     24.38 o
  16   2  30       23.81       28.68     23.36 o
   1   3  30     1230.08     1176.93     31.63 o
   2   3  30     1675.34     1736.26     33.02 o
   3   3  30      197.99      162.61     11.59 o
   4   3  30      280.74      240.00     13.78 o
   5   3  30      261.98      212.82     19.82 o
   6   3  30     1306.45     1335.93     34.93 o
   7   3  30        0.33        4.85      8.54 o
   8   3  30        9.20        3.47      9.80 o
   9   3  30      253.76      242.45     20.22 o
  10   3  30      321.19      319.66     23.64 o
  11   3  30       48.28       46.61     15.29 o
  12   3  30       25.47       43.33     18.03 o
  13   3  30      330.79      319.33     44.50 o
  14   3  30      770.20      879.55     59.41 o
  15   3  30      267.15      346.69     41.46 o
  16   3  30      302.08      331.72     50.15 o
   0   4  30      321.58      327.61     24.96 o
   1   4  30       48.80       31.40      7.20 o
   2   4  30       19.04       10.83      6.21 o
   3   4  30      872.44      847.02     24.03 o
   4   4  30        0.61        3.98      7.35 o
   5   4  30      227.27      275.58     17.48 o
   6   4  30       14.26        6.70      9.09 o
   7   4  30      558.52      552.93     32.88 o
   8   4  30       25.00       30.84     13.12 o
   9   4  30      221.43      192.74     21.49 o
  10   4  30      128.99      103.35     18.49 o
  11   4  30       64.95       39.68     13.21 o
  12   4  30        5.43       10.04     14.63 o
  13   4  30       58.36       22.60     16.70 o
  14   4  30      153.46      180.92     25.18 o
  15   4  30       13.42       13.17     19.59 o
   1   5  30      927.71      881.35     24.99 o
   2   5  30      397.47      407.02     18.31 o
   3   5  30     1131.79     1158.62     28.88 o
   4   5  30        1.02        7.69      7.82 o
   5   5  30        0.18       13.86      8.74 o
   6   5  30       65.55       53.86     14.93 o
   7   5  30        9.25        0.52     10.53 o
   8   5  30       19.36        8.55     11.99 o
   9   5  30      180.87      188.26     33.06 o
  10   5  30      225.41      155.07     20.58 o
  11   5  30       10.58        6.37     19.43 o
  12   5  30        2.40        0.38     20.21 o
  13   5  30      436.22      495.64     35.46 o
  14   5  30        3.17       -4.29     16.94 o
  15   5  30      269.43      250.46     33.11 o
   0   6  30      285.95      319.33     23.55 o
   1   6  30       48.31       21.51      8.45 o
   2   6  30        6.86        7.74      8.14 o
   3   6  30      144.75      132.55     15.04 o
   4   6  30       65.24       89.69     16.74 o
   5   6  30      718.40      743.09     37.81 o
   6   6  30       45.96       43.74     13.11 o
   7   6  30      182.90      228.24     22.37 o
   8   6  30      445.63      475.37     29.47 o
   9   6  30       79.98       96.34     19.13 o
  10   6  30       68.35       59.05     17.91 o
  11   6  30      370.07      354.35     46.25 o
  12   6  30        1.58       -3.66     20.66 o
  13   6  30        2.98       -2.87     22.54 o
  14   6  30        0.27       -7.00     23.24 o
   1   7  30      101.33       87.29     15.29 o
   2   7  30       65.80       64.33     13.77 o
   3   7  30      281.90      299.06     21.60 o
   4   7  30        7.53       14.49     14.40 o
   5   7  30       13.15       10.18     14.05 o
   6   7  30      845.98      966.12     39.89 o
   7   7  30       21.09       40.09     14.70 o
   8   7  30      138.20      126.65     19.78 o
   9   7  30        0.44       -4.08     14.67 o
  10   7  30        0.35        6.34     20.68 o
  11   7  30       51.64       71.30     27.07 o
  12   7  30       10.35       17.73     23.25 o
   0   8  30      374.87      370.36     38.35 o
   1   8  30       29.05       33.14     14.67 o
   2   8  30      108.64       98.58     17.88 o
   3   8  30       18.03       -3.34     13.76 o
   4   8  30      203.87      247.50     25.80 o
   5   8  30      213.41      186.93     23.94 o
   6   8  30       59.65       70.13     18.99 o
   7   8  30      193.02      207.89     23.51 o
   8   8  30      319.98      340.70     28.25 o
   9   8  30      130.67      112.91     22.11 o
  10   8  30       32.98       51.83     25.80 o
   1   9  30      178.08      174.39     24.50 o
   2   9  30       90.68      100.67     19.30 o
   3   9  30       23.10       39.03     18.15 o
   4   9  30        0.69      -12.35     15.14 o
   5   9  30      200.73      192.26     25.90 o
   6   9  30        8.85        9.76     19.88 o
   7   9  30        0.79        9.42     18.22 o
   8   9  30       12.93       18.66     17.44 o
   0  10  30       56.85       49.25     26.45 o
   1  10  30        5.31       16.10     16.68 o
   2  10  30        1.90        4.95     18.01 o
   3  10  30        0.16       14.72     18.96 o
   4  10  30       57.46       42.60     20.39 o
   1   1  31      592.35      626.75     17.53 o
   2   1  31     1738.92     1824.67     43.44 o
   3   1  31       53.22       50.67      9.61 o
   4   1  31       11.41       19.25      8.28 o
   5   1  31      247.33      244.23     17.83 o
   6   1  31      705.36      734.18     32.05 o
   7   1  31     1084.02     1202.38     39.55 o
   8   1  31       74.32       93.54     17.19 o
   9   1  31        1.16       -0.30      9.74 o
  10   1  31        9.15        9.02     10.64 o
  11   1  31       37.95       39.32     12.86 o
  12   1  31       34.14       26.85     13.10 o
  13   1  31      905.14     1028.23     50.90 o
  14   1  31       11.43       20.10     20.96 o
  15   1  31      494.59      507.14     51.19 o
  16   1  31       17.68       11.20     23.70 o
   0   2  31      542.28      604.59     34.35 o
   1   2  31       13.82        7.35      5.06 o
   2   2  31      193.90      172.73     11.78 o
   3   2  31      279.68      274.82     14.58 o
   4   2  31      799.84      784.66     25.09 o
   5   2  31      470.74      484.59     23.77 o
   6   2  31       44.25       45.96     10.00 o
   7   2  31      296.56      332.78     26.06 o
   8   2  31       20.30       -2.09      9.09 o
   9   2  31      183.87      185.61     22.45 o
  10   2  31      121.27      129.93     17.28 o
  11   2  31      199.47      264.53     27.61 o
  12   2  31       78.72      100.82     21.73 o
  13   2  31      858.87      904.97     48.57 o
  14   2  31      301.61      248.47     34.99 o
  15   2  31        6.20       25.43     22.17 o
  16   2  31       23.41       11.08     24.64 o
   1   3  31      259.23      258.97     12.95 o
   2   3  31       24.38       29.08      7.08 o
   3   3  31       41.08       33.12      6.60 o
   4   3  31      182.34      164.18     12.25 o
   5   3  31       54.54       64.22     10.82 o
   6   3  31       66.10       68.23     11.32 o
   7   3  31        6.22        8.95      8.95 o
   8   3  31      160.00      131.24     15.69 o
   9   3  31      198.42      196.59     18.97 o
  10   3  31       55.63       67.46     15.93 o
  11   3  31      166.29      146.76     20.86 o
  12   3  31      120.00      113.63     22.90 o
  13   3  31       58.18       84.38     26.04 o
  14   3  31        1.45      -10.36     19.53 o
  15   3  31      200.75      241.87     37.05 o
  16   3  31       78.73       14.99     24.43 o
   0   4  31      527.43      566.62     27.84 o
   1   4  31       74.67       57.48      8.89 o
   2   4  31       95.20       80.38      9.59 o
   3   4  31        1.69        4.44      6.54 o
   4   4  31     1271.03     1270.60     35.96 o
   5   4  31       14.16       15.23      8.71 o
   6   4  31      138.24      113.46     15.31 o
   7   4  31      634.19      662.73     28.29 o
   8   4  31      374.80      373.60     28.34 o
   9   4  31      103.84       96.08     17.88 o
  10   4  31       91.35       61.17     27.34 o
  11   4  31       10.41       -6.90     13.64 o
  12   4  31       42.38       57.42     34.79 o
  13   4  31       24.40       17.06     16.99 o
  14   4  31       34.27       29.48     20.20 o
  15   4  31        0.01       11.84     23.25 o
   1   5  31        2.09        5.60      7.23 o
   2   5  31       35.94       29.05      8.04 o
   3   5  31       36.68       28.85      8.57 o
   4   5  31      241.91      222.89     16.40 o
   5   5  31        0.26        0.44     10.12 o
   6   5  31      151.43      125.96     16.28 o
   7   5  31       19.52       24.55     12.07 o
   8   5  31       75.36       88.97     17.37 o
   9   5  31       27.85       23.51     14.75 o
  10   5  31       72.57       62.55     17.37 o
  11   5  31        0.05       26.29     20.88 o
  12   5  31       32.16       34.90     22.48 o
  13   5  31       29.41       48.94     34.54 o
  14   5  31       10.72      -18.16     22.31 o
   0   6  31      378.11      404.21     26.21 o
   1   6  31      773.41      796.95     30.50 o
   2   6  31       15.84       17.03      9.63 o
   3   6  31        8.93        4.71     11.16 o
   4   6  31       48.02       29.42     12.81 o
   5   6  31       90.94       92.64     15.86 o
   6   6  31        6.51        5.79     12.15 o
   7   6  31      435.63      443.56     28.99 o
   8   6  31        0.13        7.15     13.04 o
   9   6  31      102.76       87.22     18.76 o
  10   6  31       47.57       57.22     18.33 o
  11   6  31       18.84       20.03     22.35 o
  12   6  31      296.49      314.82     55.25 o
  13   6  31       60.12       36.77     26.90 o
   1   7  31       97.41      105.25     16.82 o
   2   7  31      436.47      427.20     43.27 o
   3   7  31       63.17       63.01     15.47 o
   4   7  31       67.85       77.71     18.00 o
   5   7  31        6.48       -0.16     14.19 o
   6   7  31       15.41       30.34     14.08 o
   7   7  31       34.31       40.16     15.43 o
   8   7  31      249.51      337.64     42.10 o
   9   7  31       77.08       52.09     18.26 o
  10   7  31      362.53      424.42     45.73 o
  11   7  31       37.14       -7.67     22.19 o
  12   7  31       20.62       18.30     35.43 o
   0   8  31       11.28       14.23     19.81 o
   1   8  31        2.66        1.71     12.89 o
   2   8  31        6.53       18.43     13.88 o
   3   8  31        6.49       18.22     15.41 o
   4   8  31       19.40       39.41     19.46 o
   5   8  31      178.01      145.01     22.99 o
   6   8  31      127.13      104.38     19.14 o
   7   8  31       42.33       16.23     15.64 o
   8   8  31       21.96       26.02     16.38 o
   9   8  31       58.69       76.48     22.18 o
  10   8  31       50.48       25.19     24.52 o
   1   9  31      100.52       84.80     19.49 o
   2   9  31        9.29        7.54     15.17 o
   3   9  31       11.92       20.36     17.21 o
   4   9  31       31.02       27.24     17.87 o
   5   9  31      190.97      227.93     31.26 o
   6   9  31       28.47        6.52     20.50 o
   7   9  31      416.65      442.68     36.40 o
   0  10  31        1.22        9.32     23.80 o
   1  10  31       89.40       54.86     19.52 o
   2  10  31      132.03      101.10     22.90 o
   0   0  32      400.36      427.42     25.69 o
   1   0  32      347.64      392.16     22.75 o
   2   0  32       75.10       77.35     18.69 o
   3   0  32        0.56       -4.54      8.03 o
   4   0  32      932.98      956.77     43.37 o
   5   0  32     2584.34     2540.43     74.98 o
   6   0  32       17.58       22.25     23.76 o
   7   0  32     3324.76     3549.66    124.16 o
   8   0  32      145.46      133.34     22.34 o
   9   0  32      131.87      134.91     29.86 o
  10   0  32      150.61      185.60     29.13 o
  11   0  32     1177.44     1310.58     68.83 o
  12   0  32      114.26      105.79     25.91 o
  13   0  32        3.13        1.31     18.67 o
  14   0  32      345.03      463.60    186.89 o
  15   0  32       88.99       90.65     35.01 o
  16   0  32      228.78      433.22     80.31 o
   1   1  32       60.83       76.52      7.81 o
   2   1  32      104.87      122.59      9.23 o
   3   1  32     2110.84     2133.83     40.02 o
   4   1  32       43.18       57.47     10.72 o
   5   1  32      532.62      484.63     22.34 o
   6   1  32      951.29     1000.85     36.85 o
   7   1  32      110.07       73.24     14.10 o
   8   1  32       58.65       62.23     15.02 o
   9   1  32      275.11      251.86     23.69 o
  10   1  32      536.15      568.84     29.84 o
  11   1  32       33.02       12.40     11.83 o
  12   1  32      219.54      216.86     21.96 o
  13   1  32      366.67      448.61     33.75 o
  14   1  32      340.85      417.71     61.48 o
  15   1  32      172.71      176.31     33.07 o
  16   1  32      162.87      166.00     34.01 o
   0   2  32      438.94      466.64     30.19 o
   1   2  32     1111.85     1179.73     25.56 o
   2   2  32      170.92      145.84     10.37 o
   3   2  32     1583.79     1624.20     33.85 o
   4   2  32       75.66       46.12      9.86 o
   5   2  32      139.69      115.95     17.90 o
   6   2  32      202.37      213.25     16.69 o
   7   2  32       29.54       27.37     11.75 o
   8   2  32       27.94       31.22     11.21 o
   9   2  32     1569.28     1603.34     63.32 o
  10   2  32        7.19        1.59     10.91 o
  11   2  32      150.48      176.62     27.12 o
  12   2  32        9.74       13.73     14.59 o
  13   2  32      303.55      352.23     33.80 o
  14   2  32       13.37       -2.59     20.37 o
  15   2  32       30.41       28.54     26.71 o
  16   2  32       68.95       56.13     27.45 o
   1   3  32     3324.96     3364.86     51.26 o
   2   3  32      125.54      126.16     11.03 o
   3   3  32       12.17        1.12      6.16 o
   4   3  32      263.78      242.19     14.53 o
   5   3  32       16.35       12.02      8.59 o
   6   3  32      112.46       92.14     15.08 o
   7   3  32      539.04      633.40     29.34 o
   8   3  32      594.24      630.12     34.53 o
   9   3  32       40.83       26.04     12.23 o
  10   3  32       26.76       39.19     14.42 o
  11   3  32      402.02      482.56     37.00 o
  12   3  32      387.20      383.28     69.71 o
  13   3  32      487.74      550.01     41.27 o
  14   3  32      290.88      329.95     50.74 o
  15   3  32      172.23      150.18     33.51 o
   0   4  32      117.49       89.33     14.09 o
   1   4  32      200.68      183.40     14.66 o
   2   4  32      635.88      658.31     24.10 o
   3   4  32      483.14      418.94     17.77 o
   4   4  32       33.33       32.31     10.73 o
   5   4  32      373.35      377.64     20.55 o
   6   4  32      382.39      428.58     23.11 o
   7   4  32      314.62      273.95     20.35 o
   8   4  32       35.81       28.67     13.56 o
   9   4  32     1074.41     1149.40     63.14 o
  10   4  32      176.33      197.69     23.24 o
  11   4  32       54.20       32.60     16.28 o
  12   4  32      264.81      254.20     35.05 o
  13   4  32      345.34      380.80     56.98 o
  14   4  32      216.96      238.71     33.18 o
  15   4  32       26.91       11.06     20.42 o
   1   5  32       39.49       28.57      8.21 o
   2   5  32       11.64        9.54      7.22 o
   3   5  32     1110.11     1186.57     30.22 o
   4   5  32       68.65       30.97     11.94 o
   5   5  32      360.59      352.41     24.70 o
   6   5  32       22.15       -2.61     11.13 o
   7   5  32      893.41     1035.17     39.39 o
   8   5  32      568.51      564.65     44.10 o
   9   5  32       52.57       34.56     15.21 o
  10   5  32        0.39        6.62     14.36 o
  11   5  32       47.15       57.74     21.58 o
  12   5  32       24.33       22.22     22.30 o
  13   5  32        7.81       -2.73     23.09 o
  14   5  32      128.48      167.57     34.42 o
   0   6  32      237.76      207.59     20.88 o
   1   6  32        5.28        1.50     10.10 o
   2   6  32      104.60      105.82     14.67 o
   3   6  32        0.25        3.92     10.43 o
   4   6  32       25.49       37.97     13.60 o
   5   6  32     1117.81     1224.77     42.87 o
   6   6  32       23.75       40.92     13.75 o
   7   6  32      211.99      243.91     24.81 o
   8   6  32       59.52       40.29     15.60 o
   9   6  32        0.33       28.23     15.88 o
  10   6  32        0.95       -1.31     16.19 o
  11   6  32       23.50       22.55     21.63 o
  12   6  32       68.33       45.78     26.05 o
  13   6  32       82.56       54.45     29.73 o
   1   7  32      500.09      496.50     29.39 o
   2   7  32      100.60       55.18     16.78 o
   3   7  32      277.29      265.86     23.48 o
   4   7  32      326.86      367.84     30.22 o
   5   7  32      123.45      131.79     25.05 o
   6   7  32        6.29        8.71     13.66 o
   7   7  32       17.56       10.27     14.07 o
   8   7  32      190.17      160.46     24.11 o
   9   7  32       25.15       21.26     16.96 o
  10   7  32       98.41       77.29     21.86 o
  11   7  32      167.64      138.93     31.80 o
   0   8  32      404.06      358.77     53.57 o
   1   8  32       91.26      126.75     19.33 o
   2   8  32       57.27       57.41     16.88 o
   3   8  32      128.94      109.71     23.90 o
   4   8  32      190.28      175.37     43.20 o
   5   8  32       23.17        4.95     15.94 o
   6   8  32       31.64       16.19     15.26 o
   7   8  32       30.09       27.19     16.53 o
   8   8  32       95.15       56.41     18.91 o
   9   8  32      219.73      237.17     28.59 o
   1   9  32       22.58       43.22     17.43 o
   2   9  32       27.89       38.60     18.92 o
   3   9  32        0.07       17.62     17.59 o
   4   9  32       28.49       26.91     20.52 o
   5   9  32       14.32        6.46     20.43 o
   6   9  32       55.29       59.39     20.24 o
   1   1  33      617.73      619.04     21.36 o
   2   1  33      415.95      401.13     15.53 o
   3   1  33      233.59      212.84     15.30 o
   4   1  33        2.38       11.55      8.96 o
   5   1  33       37.76       35.85      9.73 o
   6   1  33      135.01       78.68     15.71 o
   7   1  33       92.06       87.20     21.83 o
   8   1  33      122.23      116.27     21.24 o
   9   1  33      358.74      414.83     28.93 o
  10   1  33     1659.66     1874.20     58.63 o
  11   1  33      419.49      476.50     29.46 o
  12   1  33       59.00       32.27     14.35 o
  13   1  33       18.87       25.11     16.36 o
  14   1  33       76.41       70.92     25.93 o
  15   1  33       55.09       33.78     25.25 o
  16   1  33        2.80       14.31     24.70 o
   0   2  33      154.88      107.01     14.93 o
   1   2  33      442.98      473.10     18.27 o
   2   2  33        1.36       11.09      5.98 o
   3   2  33       33.21       35.56      8.08 o
   4   2  33       23.68       29.16      9.17 o
   5   2  33      453.38      494.91     34.87 o
   6   2  33      377.62      431.94     27.70 o
   7   2  33       11.34       -0.94     10.82 o
   8   2  33      759.04      794.23     34.81 o
   9   2  33      117.60      174.10     24.69 o
  10   2  33      121.13      100.12     19.28 o
  11   2  33       26.27       24.59     14.11 o
  12   2  33        3.76       10.33     14.96 o
  13   2  33       28.22       30.73     18.70 o
  14   2  33        5.45        7.69     22.69 o
  15   2  33        2.69       45.52     26.34 o
   1   3  33      156.91      158.20     11.10 o
   2   3  33       10.83       21.94      7.32 o
   3   3  33        6.81        8.86      6.73 o
   4   3  33       35.87       28.98      8.72 o
   5   3  33        0.05       -7.21      7.34 o
   6   3  33      342.76      405.00     22.93 o
   7   3  33      561.45      653.01     34.06 o
   8   3  33      901.36     1116.29     55.94 o
   9   3  33       12.82       14.41     12.38 o
  10   3  33        6.26       11.64     13.75 o
  11   3  33      181.64      156.59     24.36 o
  12   3  33      125.74       94.75     42.46 o
  13   3  33      187.56      204.79     29.39 o
  14   3  33      441.92      497.59     57.73 o
  15   3  33       16.96       -8.95     21.91 o
   0   4  33       66.77       96.17     14.73 o
   1   4  33      494.86      508.70     21.05 o
   2   4  33      112.52      133.91     12.14 o
   3   4  33       57.66       35.14      8.54 o
   4   4  33     1120.71     1178.16     34.49 o
   5   4  33      489.59      450.80     21.72 o
   6   4  33        4.00       -0.21      9.79 o
   7   4  33        2.81       -0.17     10.17 o
   8   4  33     1089.93     1012.13     43.20 o
   9   4  33       76.82       93.35     17.82 o
  10   4  33       41.97       37.85     21.84 o
  11   4  33       13.52       10.58     14.89 o
  12   4  33      249.45      306.84     51.50 o
  13   4  33      195.84      169.42     32.64 o
  14   4  33      305.01      304.81     41.56 o
   1   5  33      244.94      264.89     16.55 o
   2   5  33        4.47       15.90      8.73 o
   3   5  33      111.44      101.45     14.21 o
   4   5  33       72.12       52.79     13.37 o
   5   5  33       46.52       37.23     13.28 o
   6   5  33      320.32      374.89     30.33 o
   7   5  33        3.03       12.26     12.09 o
   8   5  33      221.34      150.23     26.63 o
   9   5  33        8.54        6.26     14.27 o
  10   5  33       22.85        9.51     14.74 o
  11   5  33      170.64      148.79     23.50 o
  12   5  33       29.18       27.69     24.09 o
  13   5  33        4.03        2.51     22.58 o
   0   6  33        2.22       22.92     16.69 o
   1   6  33       94.43       74.42     14.78 o
   2   6  33        0.76       13.69     10.90 o
   3   6  33        9.79        9.92     11.06 o
   4   6  33       84.42       91.79     16.32 o
   5   6  33      522.41      490.63     30.10 o
   6   6  33      188.23      215.51     25.81 o
   7   6  33      127.87      132.28     19.33 o
   8   6  33        5.41        2.10     13.93 o
   9   6  33       11.26       16.93     15.18 o
  10   6  33        0.47       10.37     16.03 o
  11   6  33       75.47       13.42     23.63 o
  12   6  33       63.60       20.72     24.24 o
   1   7  33        1.27        3.83     13.61 o
   2   7  33      336.43      411.36     31.00 o
   3   7  33       80.35       69.81     17.90 o
   4   7  33      172.93      198.45     30.93 o
   5   7  33       31.68       40.57     14.40 o
   6   7  33      282.96      271.06     25.42 o
   7   7  33       97.76       92.95     18.40 o
   8   7  33      215.70      229.57     24.41 o
   9   7  33        1.79       24.86     17.46 o
  10   7  33        4.56       25.75     18.73 o
  11   7  33       11.70       12.30     24.11 o
   0   8  33        7.92       25.85     21.47 o
   1   8  33      181.97      180.33     23.53 o
   2   8  33      408.01      416.33     40.02 o
   3   8  33       41.03       50.55     20.87 o
   4   8  33       30.33       36.61     20.34 o
   5   8  33       21.58       21.35     15.54 o
   6   8  33        3.49        5.16     15.09 o
   7   8  33       10.33       13.69     16.20 o
   8   8  33        2.52        7.62     16.44 o
   9   8  33        0.62       -9.85     17.50 o
   1   9  33      146.94      164.89     23.41 o
   2   9  33       93.68       92.73     22.64 o
   3   9  33        3.49       14.46     21.02 o
   4   9  33       28.87       17.60     20.53 o
   5   9  33        0.09       -5.17     20.10 o
   0   0  34    11086.04    11006.39    223.35 o
   1   0  34      122.80      153.76     23.18 o
   2   0  34      154.12      128.01     12.55 o
   3   0  34       44.75       36.29     18.83 o
   4   0  34     2455.31     2622.14     96.85 o
   5   0  34       15.65        6.65     22.63 o
   6   0  34      476.56      487.20     46.27 o
   7   0  34      126.48      126.86     27.71 o
   8   0  34      164.51      190.57     42.91 o
   9   0  34       10.73       27.39     19.71 o
  10   0  34        1.18       -5.12     15.05 o
  11   0  34        2.93        6.26     17.50 o
  12   0  34      240.38      215.33     38.14 o
  13   0  34        3.52        0.71     20.25 o
  14   0  34       92.23       43.70     28.64 o
  15   0  34        7.49       33.01     30.33 o
   1   1  34       81.66       82.03      8.76 o
   2   1  34     1084.07     1109.28     29.98 o
   3   1  34      324.11      345.03     16.76 o
   4   1  34      327.25      369.60     22.82 o
   5   1  34       19.71        4.99      8.27 o
   6   1  34      947.03      959.29     42.07 o
   7   1  34      136.48      141.26     20.32 o
   8   1  34      690.82      689.84     35.00 o
   9   1  34      148.24       97.70     17.37 o
  10   1  34      111.95       99.39     18.31 o
  11   1  34        0.63        1.94     11.84 o
  12   1  34      247.38      236.68     23.25 o
  13   1  34       79.52      115.86     21.51 o
  14   1  34       31.40       19.62     24.25 o
  15   1  34       46.27       35.63     32.59 o
   0   2  34       10.20        5.57      7.77 o
   1   2  34      240.25      252.14     15.04 o
   2   2  34     1509.43     1621.97     32.19 o
   3   2  34       35.59       23.45      7.89 o
   4   2  34     2672.07     2823.00     50.81 o
   5   2  34       47.83       52.39     12.10 o
   6   2  34       78.23       55.36     14.77 o
   7   2  34       30.47       37.86     12.73 o
   8   2  34       61.26       58.89     18.09 o
   9   2  34      873.25      943.28     41.32 o
  10   2  34      291.86      273.13     25.28 o
  11   2  34      316.17      381.95     30.31 o
  12   2  34      428.23      486.29     38.91 o
  13   2  34       13.03       34.57     19.69 o
  14   2  34      521.13      546.62     49.67 o
  15   2  34        4.64       44.21     27.24 o
   1   3  34       20.92       15.68      6.90 o
   2   3  34     2181.66     2217.34     41.20 o
   3   3  34       27.28       26.68      8.36 o
   4   3  34     1358.69     1321.80     32.95 o
   5   3  34        2.68        3.05      7.76 o
   6   3  34     1701.36     1763.23     59.15 o
   7   3  34        8.89        0.96     12.04 o
   8   3  34       75.52       49.25     13.50 o
   9   3  34       11.69       -1.74     11.26 o
  10   3  34        1.70       16.58     15.17 o
  11   3  34        3.52      -14.24     14.24 o
  12   3  34       97.71      132.42     24.33 o
  13   3  34       83.56       51.59     25.53 o
  14   3  34       14.11       19.58     23.99 o
  15   3  34        0.67        3.97     27.17 o
   0   4  34      146.70      151.96     18.06 o
   1   4  34        2.85        3.03      7.15 o
   2   4  34     1003.85      940.31     29.45 o
   3   4  34      112.60       93.29     11.28 o
   4   4  34       63.09       61.21     12.15 o
   5   4  34       67.23       64.71     12.78 o
   6   4  34      363.87      404.22     24.09 o
   7   4  34        2.65        1.26     10.80 o
   8   4  34      160.33      162.32     21.78 o
   9   4  34        0.65        7.10     13.98 o
  10   4  34      434.50      475.14     51.50 o
  11   4  34        8.43       40.45     17.19 o
  12   4  34      114.78       75.89     26.01 o
  13   4  34        0.05        8.06     21.58 o
  14   4  34        1.89       -6.25     23.93 o
   1   5  34      121.61      125.88     14.43 o
   2   5  34     1242.27     1269.66     35.57 o
   3   5  34      199.65      184.16     16.59 o
   4   5  34      232.23      224.98     30.46 o
   5   5  34      313.11      343.47     25.12 o
   6   5  34      135.02      177.10     18.13 o
   7   5  34      244.60      234.46     20.23 o
   8   5  34      672.16      763.95     39.97 o
   9   5  34       32.85       19.22     15.42 o
  10   5  34     1222.51     1315.45     52.00 o
  11   5  34        6.36       11.47     16.53 o
  12   5  34        6.67       30.36     24.63 o
  13   5  34       23.31       11.21     24.80 o
   0   6  34     2794.13     3036.32    129.66 o
   1   6  34       40.91       55.28     14.66 o
   2   6  34       38.88       41.64     13.08 o
   3   6  34       44.39       31.24     12.51 o
   4   6  34        0.68        0.99     11.87 o
   5   6  34        7.18       15.44     12.62 o
   6   6  34      955.48     1080.56     42.50 o
   7   6  34      220.23      228.57     23.79 o
   8   6  34       19.87       20.92     16.03 o
   9   6  34        2.72       10.95     16.05 o
  10   6  34      187.87      224.05     26.74 o
  11   6  34       10.20       -0.29     22.39 o
  12   6  34      594.71      709.22     57.87 o
   1   7  34        4.67        7.18     15.06 o
   2   7  34       22.98       16.49     15.98 o
   3   7  34        0.64       -1.07     12.89 o
   4   7  34       72.08       49.62     16.34 o
   5   7  34        8.22       13.98     14.07 o
   6   7  34      236.05      216.28     23.74 o
   7   7  34        1.99       -0.48     14.37 o
   8   7  34      131.74       91.01     23.39 o
   9   7  34        5.30       25.23     18.22 o
  10   7  34        2.39       -1.90     17.24 o
   0   8  34      289.72      352.55     72.73 o
   1   8  34        0.12       12.62     16.17 o
   2   8  34      120.97      116.75     21.89 o
   3   8  34       37.34       30.08     20.36 o
   4   8  34      226.78      232.87     26.75 o
   5   8  34       13.51       22.05     15.68 o
   6   8  34       26.04       18.99     16.20 o
   7   8  34       10.33       29.71     16.72 o
   8   8  34      165.11      170.09     23.57 o
   1   9  34       12.96       -6.84     16.01 o
   2   9  34        7.89        2.65     19.69 o
   3   9  34       58.54       73.18     24.37 o
   4   9  34      437.91      417.27     39.94 o
   1   1  35      492.29      517.56     18.27 o
   2   1  35        1.52       24.38      6.87 o
   3   1  35     1087.54     1106.69     28.42 o
   4   1  35       24.77        5.28      9.43 o
   5   1  35      374.15      415.40     27.43 o
   6   1  35      285.51      253.91     33.00 o
   7   1  35       91.35       58.07     16.05 o
   8   1  35      551.55      614.11     38.48 o
   9   1  35       62.52       45.59     14.88 o
  10   1  35     1542.40     1622.70     57.18 o
  11   1  35       39.63       36.25     15.84 o
  12   1  35      101.33       99.56     18.47 o
  13   1  35       69.36       87.36     20.77 o
  14   1  35        8.38      -12.76     21.03 o
  15   1  35        4.65        4.96     23.62 o
   0   2  35        7.77        8.95      7.83 o
   1   2  35     1583.05     1635.62     44.41 o
   2   2  35       48.29       53.63      8.41 o
   3   2  35       35.25       46.08      9.05 o
   4   2  35      174.57      181.34     14.29 o
   5   2  35      351.55      376.09     24.84 o
   6   2  35       67.77       65.67     15.58 o
   7   2  35       31.31       31.92     14.66 o
   8   2  35      715.71      800.63     47.67 o
   9   2  35        0.62        5.98     16.55 o
  10   2  35      176.22      207.37     36.67 o
  11   2  35       16.23       21.64     15.18 o
  12   2  35       75.17       54.20     20.39 o
  13   2  35        2.15        2.71     20.94 o
  14   2  35       80.18       52.24     26.64 o
  15   2  35        1.65       -5.51     23.39 o
   1   3  35      192.24      188.85     12.86 o
   2   3  35        0.59       17.74      7.79 o
   3   3  35       97.10       90.99     10.65 o
   4   3  35      166.55      161.77     14.16 o
   5   3  35       75.54       77.74     17.81 o
   6   3  35      203.72      232.06     19.15 o
   7   3  35       83.81       64.62     19.48 o
   8   3  35      113.08      121.41     17.27 o
   9   3  35        3.43        4.98     11.81 o
  10   3  35      223.40      229.78     27.81 o
  11   3  35      270.14      250.11     29.96 o
  12   3  35       49.85       76.19     25.58 o
  13   3  35       22.52       25.17     22.88 o
  14   3  35        1.21       -6.69     22.08 o
   0   4  35      493.20      579.64     51.71 o
   1   4  35      475.11      516.32     23.75 o
   2   4  35       88.09       93.26     12.59 o
   3   4  35      468.58      488.11     25.88 o
   4   4  35      655.20      681.80     32.52 o
   5   4  35      341.41      319.91     24.45 o
   6   4  35       50.73       73.80     14.23 o
   7   4  35      112.49      117.23     17.34 o
   8   4  35       32.49       37.09     18.82 o
   9   4  35      240.08      230.23     25.52 o
  10   4  35        4.45        2.63     15.43 o
  11   4  35       83.92       80.24     19.69 o
  12   4  35        3.19       -7.86     20.57 o
  13   4  35       31.76       62.76     26.95 o
   1   5  35      347.39      355.28     21.57 o
   2   5  35        1.15        5.13      9.53 o
   3   5  35      118.86       77.68     14.18 o
   4   5  35      379.12      446.60     25.91 o
   5   5  35        8.56       14.70     11.37 o
   6   5  35      140.57      140.78     17.15 o
   7   5  35      161.71      163.96     18.43 o
   8   5  35       87.88       69.02     18.06 o
   9   5  35        0.03       -3.18     14.52 o
  10   5  35        1.03        4.40     16.14 o
  11   5  35      231.29      218.34     44.35 o
  12   5  35      151.40      105.03     30.85 o
   0   6  35        3.38      -15.61     16.43 o
   1   6  35        2.33        8.20     12.70 o
   2   6  35      134.29      114.68     18.39 o
   3   6  35      126.48       70.67     14.49 o
   4   6  35      339.70      371.14     27.87 o
   5   6  35      338.54      336.07     26.77 o
   6   6  35       89.41       70.97     16.69 o
   7   6  35      105.59       72.39     17.80 o
   8   6  35        5.09       -9.17     14.87 o
   9   6  35       99.98       74.19     20.68 o
  10   6  35       20.04       40.17     18.78 o
  11   6  35        2.09        8.17     29.42 o
   1   7  35       48.70       39.16     22.90 o
   2   7  35      178.00      189.42     21.97 o
   3   7  35      157.95      166.14     21.28 o
   4   7  35       60.17       44.03     16.62 o
   5   7  35        1.38        7.77     14.58 o
   6   7  35       43.63       50.33     16.60 o
   7   7  35      158.75      142.70     21.48 o
   8   7  35       57.27       40.33     18.68 o
   9   7  35        9.75        9.96     17.38 o
   0   8  35       47.93       89.87     34.01 o
   1   8  35       22.84        5.90     17.09 o
   2   8  35      433.77      438.41     66.28 o
   3   8  35       53.60       69.65     20.30 o
   4   8  35       31.87       49.16     19.06 o
   5   8  35      413.12      433.09     56.88 o
   6   8  35        4.19        6.11     16.25 o
   7   8  35        6.21       15.80     16.88 o
   1   9  35       84.12       72.68     22.13 o
   2   9  35      357.16      409.87     65.57 o
   3   9  35        0.28       10.79     25.15 o
   0   0  36     4145.06     4736.99    136.90 o
   1   0  36      185.13      166.74     15.93 o
   2   0  36      242.77      208.93     26.34 o
   3   0  36      344.93      359.76     34.56 o
   4   0  36     1168.14     1247.88     65.00 o
   5   0  36     2324.73     2560.31     98.60 o
   6   0  36        4.40       16.95     18.08 o
   7   0  36      294.74      358.63     44.06 o
   8   0  36      877.39     1133.80     72.30 o
   9   0  36      554.89      688.47     96.84 o
  10   0  36      560.76      617.19     58.62 o
  11   0  36       16.36       34.46     25.66 o
  12   0  36      921.41     1061.38     61.55 o
  13   0  36      143.49      176.28     33.19 o
  14   0  36      357.07      345.72     52.81 o
   1   1  36        1.89       17.63      6.24 o
   2   1  36        2.57        4.77      6.45 o
   3   1  36      356.44      383.67     18.15 o
   4   1  36     1059.97     1130.95     46.66 o
   5   1  36      460.94      451.99     26.95 o
   6   1  36      532.63      644.77     53.51 o
   7   1  36      713.57      780.11     42.46 o
   8   1  36      142.86      150.53     22.41 o
   9   1  36       39.31       33.58     17.86 o
  10   1  36      328.96      397.90     30.64 o
  11   1  36       13.05       10.50     14.59 o
  12   1  36        4.94        6.02     15.05 o
  13   1  36       11.60       13.65     18.80 o
  14   1  36      249.30      245.73     38.32 o
   0   2  36     1613.71     1660.10     43.16 o
   1   2  36      110.85       90.92     10.90 o
   2   2  36      201.98      187.81     14.37 o
   3   2  36      471.31      488.51     25.10 o
   4   2  36      115.81      117.21     12.55 o
   5   2  36      218.64      239.40     21.12 o
   6   2  36      196.42      224.59     21.14 o
   7   2  36       57.04       29.23     14.94 o
   8   2  36      126.50       58.12     16.87 o
   9   2  36      548.19      676.28     62.19 o
  10   2  36       48.97       57.60     22.65 o
  11   2  36       61.56       44.99     16.63 o
  12   2  36        1.94        3.38     16.99 o
  13   2  36       65.60       53.43     24.94 o
  14   2  36       16.31        5.69     28.41 o
   1   3  36      562.53      565.10     23.84 o
   2   3  36       75.87       62.93     10.09 o
   3   3  36       77.57       56.15     16.96 o
   4   3  36      148.10      115.56     16.22 o
   5   3  36      186.94      155.08     23.68 o
   6   3  36     2230.34     2367.64     57.90 o
   7   3  36      449.67      425.78     30.26 o
   8   3  36      645.04      691.38     36.92 o
   9   3  36        0.57       -0.61     11.26 o
  10   3  36        3.42       13.46     15.86 o
  11   3  36      498.80      609.07     42.99 o
  12   3  36      712.05      822.95     49.56 o
  13   3  36        9.82       23.55     24.26 o
  14   3  36        0.02      -15.40     22.87 o
   0   4  36      101.10      100.95     19.48 o
   1   4  36        7.65        8.40     10.59 o
   2   4  36      802.88      905.41     42.14 o
   3   4  36      254.34      249.70     20.10 o
   4   4  36       34.19       27.60     12.25 o
   5   4  36        8.55        3.61     11.30 o
   6   4  36     1528.87     1809.94     46.51 o
   7   4  36       18.04       21.83     14.42 o
   8   4  36       11.02       19.25     14.00 o
   9   4  36       44.71       56.55     17.83 o
  10   4  36      153.25      177.10     27.17 o
  11   4  36        7.15       15.64     18.23 o
  12   4  36      770.97      881.56     95.10 o
  13   4  36        0.83        5.46     23.66 o
   1   5  36       34.27       42.75     11.93 o
   2   5  36        0.28        8.60      9.95 o
   3   5  36      693.49      723.02     31.82 o
   4   5  36       20.71        6.59     11.82 o
   5   5  36        8.69        5.99     11.56 o
   6   5  36       27.89       15.44     11.45 o
   7   5  36       32.95       11.29     12.00 o
   8   5  36      413.32      450.82     33.46 o
   9   5  36      310.97      282.79     28.01 o
  10   5  36       85.39       42.56     18.03 o
  11   5  36      138.43      118.66     24.34 o
  12   5  36       23.45       -3.25     23.28 o
   0   6  36      152.39      114.52     53.15 o
   1   6  36        0.15       10.64     12.06 o
   2   6  36      973.77     1035.33     38.39 o
   3   6  36      112.32      134.18     19.42 o
   4   6  36      123.57       86.59     15.82 o
   5   6  36      287.26      323.11     24.28 o
   6   6  36       44.84       34.04     14.24 o
   7   6  36       44.22       53.33     15.05 o
   8   6  36        8.07        5.11     15.47 o
   9   6  36       20.39       17.34     17.01 o
  10   6  36       32.75       18.84     18.41 o
  11   6  36       28.79       35.05     25.32 o
   1   7  36      111.04      102.76     27.98 o
   2   7  36        0.26        3.94     15.89 o
   3   7  36       51.89       68.78     17.72 o
   4   7  36      715.43      780.11     55.60 o
   5   7  36       11.16        5.89     14.67 o
   6   7  36      152.64      125.41     21.01 o
   7   7  36        3.66        3.36     15.13 o
   8   7  36      141.80      178.31     33.89 o
   9   7  36       17.32       10.78     18.09 o
   0   8  36       12.23      -11.65     26.43 o
   1   8  36      271.48      311.34     39.46 o
   2   8  36       12.38       21.78     17.90 o
   3   8  36      162.08      175.95     26.06 o
   4   8  36      124.10      129.72     23.51 o
   5   8  36       41.17       37.21     19.60 o
   6   8  36        0.95       25.13     17.31 o
   1   1  37      332.38      372.48     15.13 o
   2   1  37     2571.50     2662.93     45.55 o
   3   1  37      312.68      369.19     20.03 o
   4   1  37       70.65      107.45     14.08 o
   5   1  37       29.32       41.26     13.30 o
   6   1  37      991.20     1130.15     80.70 o
   7   1  37        0.37        2.79     12.75 o
   8   1  37       17.63        6.85     15.09 o
   9   1  37       45.27       52.36     17.39 o
  10   1  37       67.68       67.99     19.87 o
  11   1  37       38.66       30.41     15.62 o
  12   1  37       20.13        1.22     15.65 o
  13   1  37       41.78       61.29     23.03 o
  14   1  37       91.83      111.72     38.15 o
   0   2  37      940.78      992.90     33.68 o
   1   2  37       43.45       54.21      8.93 o
   2   2  37      178.53      176.97     15.43 o
   3   2  37      191.97      176.84     22.38 o
   4   2  37     1747.66     1959.22     42.17 o
   5   2  37      240.91      228.76     33.36 o
   6   2  37     1193.86     1258.54     67.19 o
   7   2  37       90.56      107.27     21.38 o
   8   2  37       52.27       54.89     17.53 o
   9   2  37       20.77       44.42     17.09 o
  10   2  37        2.27       10.87     14.50 o
  11   2  37       71.13       35.63     26.79 o
  12   2  37       41.02       57.43     21.14 o
  13   2  37      183.10      195.58     34.34 o
  14   2  37       87.13       79.62     37.24 o
   1   3  37       10.11       30.71     12.24 o
   2   3  37       65.56       40.87     11.63 o
   3   3  37        0.64        2.04      9.85 o
   4   3  37        2.81        5.42      9.78 o
   5   3  37      249.01      246.12     22.11 o
   6   3  37        6.45       19.19     12.17 o
   7   3  37        0.03        6.49     13.77 o
   8   3  37      786.80      832.16     41.86 o
   9   3  37        2.48        3.69     12.85 o
  10   3  37        6.55       25.97     17.40 o
  11   3  37      103.84       72.35     21.72 o
  12   3  37      305.32      335.88     36.04 o
  13   3  37      100.72      102.42     32.89 o
   0   4  37     1617.19     1724.11     71.17 o
   1   4  37      300.11      267.03     22.74 o
   2   4  37       36.72       43.37     11.95 o
   3   4  37        2.50        7.07     10.36 o
   4   4  37      403.30      347.70     25.45 o
   5   4  37       26.92       34.89     13.44 o
   6   4  37      185.71      188.56     25.02 o
   7   4  37      337.36      425.47     32.32 o
   8   4  37       68.69       70.85     18.40 o
   9   4  37        5.29        3.79     15.14 o
  10   4  37        6.85        2.46     15.54 o
  11   4  37        2.54       -7.53     18.08 o
  12   4  37        0.22       -5.25     22.79 o
   1   5  37       34.86       23.27     11.12 o
   2   5  37        6.92       18.19     11.92 o
   3   5  37      151.47      183.27     19.42 o
   4   5  37      435.16      360.09     27.10 o
   5   5  37       95.73       89.19     24.80 o
   6   5  37        0.08        4.31     12.06 o
   7   5  37        7.80       -3.54     13.24 o
   8   5  37      192.50      181.28     30.94 o
   9   5  37        6.26       13.30     22.41 o
  10   5  37       29.18        7.33     17.19 o
  11   5  37       25.53       26.80     19.57 o
   0   6  37      534.49      653.05     50.12 o
   1   6  37       48.90       22.05     13.16 o
   2   6  37       58.33       44.00     13.92 o
   3   6  37       76.07       69.52     16.97 o
   4   6  37       13.56        0.00     13.11 o
   5   6  37       43.45       48.08     14.50 o
   6   6  37      113.42       90.00     16.76 o
   7   6  37       14.38       29.26     14.39 o
   8   6  37      188.93      176.52     24.33 o
   9   6  37       58.48       85.97     21.25 o
  10   6  37       56.11       50.93     20.45 o
   1   7  37      200.80      186.37     22.37 o
   2   7  37      317.67      321.00     27.62 o
   3   7  37       17.24       11.53     16.04 o
   4   7  37      244.21      267.09     25.65 o
   5   7  37        0.02       17.21     15.83 o
   6   7  37        0.69       28.08     16.71 o
   7   7  37       12.66       23.52     15.29 o
   8   7  37        7.06       -5.02     16.68 o
   0   8  37       96.06      118.35     42.05 o
   1   8  37       94.40      102.55     24.16 o
   2   8  37      296.56      208.55     33.09 o
   3   8  37       29.31       16.06     17.55 o
   4   8  37       88.05      104.38     23.12 o
   5   8  37      202.45      233.28     28.97 o
   0   0  38       56.30      140.29     22.75 o
   1   0  38        3.39        7.27      9.55 o
   2   0  38       54.16       54.48     12.63 o
   3   0  38      197.22      199.23     52.69 o
   4   0  38      549.22      542.96     63.43 o
   5   0  38     2487.72     2973.99    114.95 o
   6   0  38       52.68       94.80     26.62 o
   7   0  38       18.67        1.73     19.23 o
   8   0  38     1524.89     1633.83     84.96 o
   9   0  38      941.19     1202.14     77.90 o
  10   0  38      151.88      116.65     33.31 o
  11   0  38        2.50       -3.41     23.06 o
  12   0  38      658.85      658.79     64.71 o
  13   0  38        0.64       11.53     28.48 o
  14   0  38      279.00      184.72     66.19 o
   1   1  38       86.12       83.73     10.49 o
   2   1  38       24.64       85.86     10.99 o
   3   1  38     1469.74     1542.75     38.65 o
   4   1  38      443.40      501.80     24.80 o
   5   1  38      308.48      322.18     26.46 o
   6   1  38      125.65       71.83     24.13 o
   7   1  38      188.27      190.01     44.34 o
   8   1  38      350.73      332.13     32.08 o
   9   1  38       99.04       76.12     20.65 o
  10   1  38      212.38      214.71     28.33 o
  11   1  38       78.70       83.88     21.96 o
  12   1  38      389.27      478.35     59.65 o
  13   1  38       51.60       63.10     23.47 o
   0   2  38      636.50      689.44     33.29 o
   1   2  38      481.94      465.10     23.41 o
   2   2  38      171.42      170.80     18.69 o
   3   2  38      541.71      541.35     41.13 o
   4   2  38        8.39       13.89     10.16 o
   5   2  38      154.74      108.79     16.88 o
   6   2  38      194.48      167.24     23.44 o
   7   2  38      318.76      326.36     49.57 o
   8   2  38      525.77      576.13     40.17 o
   9   2  38      421.19      486.86     43.23 o
  10   2  38      130.53       98.31     22.41 o
  11   2  38       96.19       97.54     20.36 o
  12   2  38      555.25      608.25     53.83 o
  13   2  38        7.86       -4.93     23.22 o
   1   3  38      746.74      775.38     34.43 o
   2   3  38      487.27      530.17     27.38 o
   3   3  38        8.92       13.91     10.73 o
   4   3  38        3.03       14.77     12.28 o
   5   3  38      138.88       93.42     15.92 o
   6   3  38       10.98        9.45     12.35 o
   7   3  38        7.98        9.74     21.09 o
   8   3  38        9.16        6.61     13.95 o
   9   3  38      103.33       63.66     19.69 o
  10   3  38     1050.87     1258.06     58.28 o
  11   3  38       77.04       66.97     21.60 o
  12   3  38       51.28       50.36     23.13 o
  13   3  38      165.89      162.42     35.44 o
   0   4  38       49.39       78.87     18.27 o
   1   4  38       33.29       36.96     12.22 o
   2   4  38      137.20       82.60     14.11 o
   3   4  38      427.68      442.83     26.31 o
   4   4  38       61.92       63.81     15.56 o
   5   4  38       14.97       11.78     12.73 o
   6   4  38      113.43       96.37     22.50 o
   7   4  38      982.04     1028.74     74.77 o
   8   4  38       15.68       21.53     15.18 o
   9   4  38       70.53       49.67     18.14 o
  10   4  38       23.91       16.14     17.34 o
  11   4  38      253.12      259.32     40.29 o
  12   4  38       42.87       56.58     27.51 o
   1   5  38      134.06      115.78     15.43 o
   2   5  38      187.11      159.36     18.40 o
   3   5  38      608.67      670.74     32.32 o
   4   5  38       32.31       28.28     13.68 o
   5   5  38       44.97       13.11     13.36 o
   6   5  38     1055.30     1266.97     58.22 o
   7   5  38        7.80       10.27     15.47 o
   8   5  38        3.87        2.24     15.92 o
   9   5  38      170.61      204.89     27.28 o
  10   5  38       12.46        1.41     16.93 o
  11   5  38       12.75       14.99     18.32 o
   0   6  38       22.38       15.42     25.65 o
   1   6  38       77.06       54.53     14.91 o
   2   6  38        0.78      -12.55     12.55 o
   3   6  38      549.23      601.21     40.22 o
   4   6  38      294.39      295.79     29.50 o
   5   6  38       63.70       47.33     16.48 o
   6   6  38      315.30      329.75     33.74 o
   7   6  38       26.44       26.47     15.30 o
   8   6  38      103.54       62.55     20.77 o
   9   6  38      119.75      101.20     22.83 o
   1   7  38      168.66      151.30     21.64 o
   2   7  38       39.56       34.58     16.35 o
   3   7  38       83.95       84.22     19.26 o
   4   7  38       30.70       13.65     16.20 o
   5   7  38       16.65       24.50     15.56 o
   6   7  38        6.64        9.96     14.89 o
   7   7  38        0.04       13.04     15.41 o
   0   8  38      286.32      330.12     41.32 o
   1   8  38       39.67       55.87     18.48 o
   2   8  38      160.47      165.05     28.82 o
   3   8  38       82.08       41.31     22.91 o
   1   1  39      223.40      227.91     17.15 o
   2   1  39       38.90       29.00     12.20 o
   3   1  39      841.33      920.88     39.99 o
   4   1  39       29.67       39.40     14.76 o
   5   1  39        0.13        4.57     12.36 o
   6   1  39      131.97      130.95     29.29 o
   7   1  39      168.80      160.03     23.28 o
   8   1  39        6.33       -6.05     13.77 o
   9   1  39      107.74       97.93     21.12 o
  10   1  39      163.99      143.41     24.94 o
  11   1  39      671.86      740.81     62.74 o
  12   1  39        7.43       -3.88     18.14 o
  13   1  39       13.26       29.08     25.28 o
   0   2  39       27.62       42.18     22.52 o
   1   2  39       79.35       47.20     13.49 o
   2   2  39       78.98       59.41     14.22 o
   3   2  39      104.43      118.14     15.56 o
   4   2  39        8.89        6.46     10.60 o
   5   2  39      194.78      161.45     23.06 o
   6   2  39       28.14       41.70     17.43 o
   7   2  39       77.60       67.84     18.79 o
   8   2  39       94.89      100.99     21.04 o
   9   2  39      732.47      764.78     46.84 o
  10   2  39       57.12       43.93     19.31 o
  11   2  39        1.50        0.96     17.19 o
  12   2  39       40.76       20.59     24.00 o
  13   2  39       56.69       45.05     26.24 o
   1   3  39       27.78       44.62     15.17 o
   2   3  39      450.67      496.91     27.73 o
   3   3  39       65.37       65.19     13.72 o
   4   3  39       39.90       34.37     16.83 o
   5   3  39      170.10      181.96     20.69 o
   6   3  39       17.46       21.94     13.42 o
   7   3  39      108.13      113.86     22.46 o
   8   3  39       22.42       30.96     16.99 o
   9   3  39        2.36        5.69     16.48 o
  10   3  39       48.12       77.47     25.70 o
  11   3  39        0.51       -4.64     19.40 o
  12   3  39       25.57       59.75     23.67 o
   0   4  39      224.73      238.65     27.51 o
   1   4  39       91.82       68.56     13.63 o
   2   4  39      129.27      151.58     17.62 o
   3   4  39      348.82      382.23     46.09 o
   4   4  39      106.30      101.80     17.90 o
   5   4  39      362.43      430.05     29.57 o
   6   4  39        1.30       11.35     12.63 o
   7   4  39       95.49       85.73     33.39 o
   8   4  39       21.25       16.51     18.12 o
   9   4  39      136.30       96.02     24.10 o
  10   4  39       16.64       40.31     20.75 o
  11   4  39       17.29        1.28     19.91 o
   1   5  39       48.38       49.49     13.18 o
   2   5  39       88.83       85.86     16.04 o
   3   5  39      152.26      146.83     19.75 o
   4   5  39        0.40       10.37     13.54 o
   5   5  39       12.09       -7.95     13.21 o
   6   5  39        9.52        5.65     14.26 o
   7   5  39        4.84        0.94     16.80 o
   8   5  39      177.07      195.79     25.60 o
   9   5  39       11.38        2.25     16.99 o
  10   5  39      128.93      128.63     24.28 o
   0   6  39       36.06       24.36     22.25 o
   1   6  39       52.26       27.83     14.00 o
   2   6  39       30.47       28.56     14.73 o
   3   6  39      232.42      272.03     26.13 o
   4   6  39       63.31       56.28     16.51 o
   5   6  39      182.07      163.43     22.09 o
   6   6  39        1.41        3.96     14.40 o
   7   6  39        0.15        2.12     17.00 o
   8   6  39       11.02       30.72     19.26 o
   1   7  39      175.29      195.94     25.42 o
   2   7  39        6.63       12.53     17.24 o
   3   7  39      104.01      129.66     23.68 o
   4   7  39       59.72       45.01     17.94 o
   5   7  39       71.24       31.36     17.15 o
   6   7  39       59.77       51.58     17.35 o
   0   8  39      119.78       55.01     27.73 o
   0   0  40      491.74      397.27     63.71 o
   1   0  40      580.66      515.30     50.24 o
   2   0  40      100.05      101.01     27.51 o
   3   0  40      447.95      369.33     43.98 o
   4   0  40      501.56      558.21     52.33 o
   5   0  40      162.46       29.34     31.20 o
   6   0  40      143.73       93.69     29.62 o
   7   0  40        5.62       40.53     24.73 o
   8   0  40      105.87      130.97     33.27 o
   9   0  40     1373.87     1383.69     86.07 o
  10   0  40      406.89      456.50     89.50 o
  11   0  40      241.79      280.15     85.23 o
  12   0  40        0.33       14.05     28.64 o
   1   1  40      418.55      388.38     26.16 o
   2   1  40       30.04       30.29     14.41 o
   3   1  40      596.14      559.16     40.53 o
   4   1  40       17.58       34.24     14.46 o
   5   1  40       58.68       33.23     15.88 o
   6   1  40       95.01       73.70     26.04 o
   7   1  40       21.53       30.79     16.60 o
   8   1  40       74.99       81.60     20.72 o
   9   1  40      158.86      206.06     35.97 o
  10   1  40        3.15       -1.16     16.53 o
  11   1  40       93.80       94.12     29.45 o
  12   1  40        0.78       -8.95     18.98 o
   0   2  40        4.13      -14.30     14.30 o
   1   2  40       17.69       12.51     11.97 o
   2   2  40        2.72        3.30     11.54 o
   3   2  40        1.05        6.70     10.54 o
   4   2  40      190.81      200.47     19.27 o
   5   2  40     1036.69     1107.32     52.53 o
   6   2  40        1.27       -5.46     16.39 o
   7   2  40     1061.20     1206.71    111.27 o
   8   2  40        3.13       12.44     17.52 o
   9   2  40       73.91       74.31     21.22 o
  10   2  40       32.49       37.94     20.50 o
  11   2  40       36.32        3.88     18.84 o
  12   2  40       73.36       46.39     25.82 o
   1   3  40       53.12       39.17     12.75 o
   2   3  40      478.49      431.61     25.95 o
   3   3  40      965.77      949.37     49.23 o
   4   3  40      397.82      390.50     27.78 o
   5   3  40      672.35      737.34     36.27 o
   6   3  40      124.14      110.59     22.58 o
   7   3  40      270.52      258.70     30.38 o
   8   3  40        7.12       22.71     17.21 o
   9   3  40      146.70      120.74     24.42 o
  10   3  40        0.46       17.04     21.68 o
  11   3  40        2.78      -16.16     19.74 o
   0   4  40      216.82      174.50     24.89 o
   1   4  40      125.68      116.86     16.14 o
   2   4  40       41.62       44.83     13.81 o
   3   4  40      360.41      312.02     28.29 o
   4   4  40       10.11       11.54     13.09 o
   5   4  40       46.00       54.33     15.48 o
   6   4  40       67.49       84.22     17.83 o
   7   4  40      263.04      275.48     32.46 o
   8   4  40        3.94       20.17     18.51 o
   9   4  40      111.24      113.86     25.52 o
  10   4  40       25.41       14.83     22.90 o
  11   4  40      114.57      172.33     59.71 o
   1   5  40      978.94     1173.26     38.66 o
   2   5  40      265.36      310.73     27.02 o
   3   5  40        0.89        6.96     13.91 o
   4   5  40        2.53       -3.90     13.58 o
   5   5  40       22.33       35.71     16.13 o
   6   5  40        7.80       -6.28     13.48 o
   7   5  40       82.77       64.36     21.47 o
   8   5  40       17.03       35.65     21.13 o
   9   5  40        4.05        2.50     18.88 o
   0   6  40       90.95       82.69     25.80 o
   1   6  40       24.35       16.72     14.44 o
   2   6  40       38.77       53.90     16.25 o
   3   6  40      679.80      809.71     50.81 o
   4   6  40      125.96      123.53     20.99 o
   5   6  40        1.70       -5.73     14.33 o
   6   6  40       76.07       50.47     18.30 o
   7   6  40       13.03       -5.54     19.28 o
   8   6  40        1.87       12.41     20.36 o
   1   7  40       82.58       88.47     20.59 o
   2   7  40        1.11       -7.11     16.03 o
   3   7  40      104.07      105.77     23.21 o
   4   7  40        6.21       18.60     16.68 o
   5   7  40       51.31       31.13     24.16 o
   1   1  41       37.87       50.66     17.31 o
   2   1  41      234.99      209.26     25.40 o
   3   1  41       29.06       30.16     15.64 o
   4   1  41       17.66        1.59     12.41 o
   5   1  41      121.91      157.64     32.98 o
   6   1  41      409.83      436.31     64.62 o
   7   1  41       38.31       16.07     16.04 o
   8   1  41       10.15       17.51     16.80 o
   9   1  41        4.12       34.08     18.42 o
  10   1  41      228.27      180.95     28.06 o
  11   1  41       90.72       65.86     22.66 o
  12   1  41       35.38       26.92     21.40 o
   0   2  41      105.47      118.38     25.55 o
   1   2  41       67.53       62.78     15.57 o
   2   2  41       77.24       96.49     17.20 o
   3   2  41        2.22       13.64     12.12 o
   4   2  41        3.13       11.42     12.21 o
   5   2  41        3.51        2.16     13.38 o
   6   2  41       18.58       30.72     19.13 o
   7   2  41       19.91       12.17     15.84 o
   8   2  41      301.18      219.99     28.50 o
   9   2  41       29.99       41.76     18.73 o
  10   2  41       14.15       13.93     18.94 o
  11   2  41       77.02       96.66     25.08 o
   1   3  41       18.26       35.25     13.20 o
   2   3  41      401.92      400.45     33.67 o
   3   3  41       17.13       44.97     13.67 o
   4   3  41        4.07        9.14     13.16 o
   5   3  41       13.01       25.83     13.90 o
   6   3  41      132.05      125.16     23.53 o
   7   3  41       24.55       14.90     17.59 o
   8   3  41       27.30       25.15     17.53 o
   9   3  41       45.92       56.85     21.53 o
  10   3  41      117.48      148.77     39.89 o
  11   3  41        0.07      -19.93     19.93 o
   0   4  41      578.45      629.46     42.11 o
   1   4  41      153.43      146.84     16.91 o
   2   4  41      167.84      146.99     16.82 o
   3   4  41       97.20       90.77     16.42 o
   4   4  41      635.87      663.98     56.13 o
   5   4  41        5.51        0.71     13.16 o
   6   4  41       13.51       -0.31     14.08 o
   7   4  41       98.59       92.52     23.76 o
   8   4  41      501.55      510.29     59.15 o
   9   4  41       19.05       22.18     18.99 o
  10   4  41       53.48       38.16     24.81 o
   1   5  41       49.13       61.90     14.21 o
   2   5  41      125.19       96.90     16.91 o
   3   5  41       21.23       11.57     14.58 o
   4   5  41       19.90       10.83     14.16 o
   5   5  41       48.77       70.28     17.91 o
   6   5  41        2.86        3.41     14.86 o
   7   5  41        0.17       -7.23     17.43 o
   8   5  41        0.04       21.60     19.96 o
   0   6  41       50.94       64.58     25.25 o
   1   6  41        0.01      -12.24     14.64 o
   2   6  41       15.29       29.95     15.17 o
   3   6  41       22.21       25.81     16.44 o
   4   6  41      233.70      208.61     26.10 o
   5   6  41        5.30       12.93     15.68 o
   6   6  41       20.94       16.01     16.54 o
   7   6  41        0.26      -17.73     27.31 o
   1   7  41        2.00       11.90     17.26 o
   2   7  41      109.28       96.70     23.05 o
   3   7  41        6.52       15.61     19.03 o
   0   0  42        0.50       13.71     29.48 o
   1   0  42      139.12      110.48     29.21 o
   2   0  42      297.65      266.34     46.77 o
   3   0  42       47.78       57.54     25.23 o
   4   0  42      587.61      535.00    171.53 o
   5   0  42      206.47      172.98     36.56 o
   6   0  42       14.31        0.38     33.99 o
   7   0  42      232.50      187.68     36.91 o
   8   0  42      318.06      302.48     70.29 o
   9   0  42      528.75      662.65     65.80 o
  10   0  42      233.35      169.41     39.62 o
  11   0  42       98.46       59.22     31.11 o
   1   1  42      137.75      128.91     22.16 o
   2   1  42       19.07       23.87     15.22 o
   3   1  42       46.71       13.43     15.96 o
   4   1  42       92.52       86.44     18.15 o
   5   1  42       90.74       37.45     19.03 o
   6   1  42     1045.95     1060.55     53.09 o
   7   1  42       23.67        5.74     15.08 o
   8   1  42      228.33      265.09     31.04 o
   9   1  42       19.01       25.74     18.13 o
  10   1  42        1.11       -7.17     17.30 o
  11   1  42       75.47       56.68     27.30 o
   0   2  42     1812.50     1994.94     77.63 o
   1   2  42       64.52       49.76     15.51 o
   2   2  42       43.75       47.03     15.49 o
   3   2  42       93.79       78.69     16.02 o
   4   2  42        4.40        3.43     12.93 o
   5   2  42      339.66      319.09     28.64 o
   6   2  42       24.74        5.49     18.09 o
   7   2  42      191.59      150.72     25.20 o
   8   2  42      169.77      154.72     25.85 o
   9   2  42       18.58       26.13     19.62 o
  10   2  42      127.45      146.12     27.05 o
  11   2  42        2.76       10.29     22.72 o
   1   3  42       49.43       29.54     13.33 o
   2   3  42      152.00      137.64     17.86 o
   3   3  42      541.90      609.11     35.95 o
   4   3  42      515.46      521.21     32.55 o
   5   3  42       61.29       35.76     15.46 o
   6   3  42       11.25       16.13     17.12 o
   7   3  42        6.94       -5.45     15.95 o
   8   3  42      186.52      220.05     30.18 o
   9   3  42       59.43       68.74     25.16 o
  10   3  42      365.29      402.57     44.58 o
   0   4  42      389.71      405.99     36.58 o
   1   4  42        3.37       10.82     12.00 o
   2   4  42      293.17      308.05     23.15 o
   3   4  42      213.94      220.71     24.04 o
   4   4  42        2.44        3.36     13.74 o
   5   4  42       74.85       45.12     16.59 o
   6   4  42        0.14      -14.91     14.91 o
   7   4  42      131.52      115.74     43.09 o
   8   4  42        5.67       16.22     19.95 o
   9   4  42       50.84       40.59     26.26 o
   1   5  42      317.52      359.00     24.70 o
   2   5  42       13.78       23.44     14.37 o
   3   5  42       62.34       35.19     15.94 o
   4   5  42       84.35       71.36     19.92 o
   5   5  42       59.63       80.67     18.80 o
   6   5  42      782.53      886.43     46.60 o
   7   5  42       83.06       70.79     23.14 o
   8   5  42        1.13       16.02     23.00 o
   0   6  42       13.15        6.39     22.89 o
   1   6  42       14.08        0.63     15.55 o
   2   6  42      354.73      380.17     30.55 o
   3   6  42      230.30      199.17     36.92 o
   4   6  42        0.27       -6.53     15.33 o
   5   6  42       14.08       19.30     16.65 o
   1   1  43       39.38       20.89     16.91 o
   2   1  43      100.87       89.04     20.81 o
   3   1  43      213.14      207.10     27.22 o
   4   1  43       92.45      143.08     32.55 o
   5   1  43      587.63      671.44     86.73 o
   6   1  43       56.55       54.89     19.64 o
   7   1  43      264.19      308.20     32.76 o
   8   1  43        1.94       13.43     17.40 o
   9   1  43      195.73      164.17     27.32 o
  10   1  43        2.18        6.24     19.21 o
   0   2  43      201.58      321.80     47.31 o
   1   2  43      207.43      227.95     22.70 o
   2   2  43       13.10        8.05     13.93 o
   3   2  43      181.64      147.86     18.64 o
   4   2  43      165.18      172.27     33.12 o
   5   2  43        5.19       -3.03     13.96 o
   6   2  43        2.89       -8.07     18.36 o
   7   2  43       53.02       26.35     18.24 o
   8   2  43       13.78        8.26     17.44 o
   9   2  43       98.98       93.80     23.93 o
  10   2  43       16.79       42.72     22.36 o
   1   3  43       68.31       69.44     15.82 o
   2   3  43       10.94       12.46     12.83 o
   3   3  43       96.14       93.27     17.30 o
   4   3  43        0.01       30.79     15.69 o
   5   3  43       61.27       48.47     16.33 o
   6   3  43       11.70        8.53     17.76 o
   7   3  43      147.99      122.66     26.38 o
   8   3  43        0.81       -3.30     17.32 o
   9   3  43        4.37       25.87     20.55 o
   0   4  43       16.37       41.00     19.95 o
   1   4  43      463.55      500.71     33.13 o
   2   4  43       34.21       42.42     14.03 o
   3   4  43        1.22        3.27     14.25 o
   4   4  43       35.20       27.79     15.62 o
   5   4  43       42.18       61.87     17.07 o
   6   4  43        0.07        0.28     18.43 o
   7   4  43      127.12      109.90     26.16 o
   8   4  43       11.40       24.04     22.19 o
   1   5  43        7.89        7.65     12.95 o
   2   5  43       22.36       23.92     15.26 o
   3   5  43       31.83       19.66     15.86 o
   4   5  43        1.86        3.09     14.81 o
   5   5  43      105.74       96.14     20.24 o
   6   5  43       75.51       55.66     23.38 o
   0   6  43       62.54       29.63     25.01 o
   1   6  43      108.17       60.03     22.70 o
   2   6  43        2.91        5.95     16.46 o
   3   6  43       77.53       40.76     18.04 o
   4   6  43        0.83       -4.72     15.83 o
   0   0  44      163.33      169.43     47.66 o
   1   0  44      431.85      422.72     59.34 o
   2   0  44      303.52      349.54     47.43 o
   3   0  44     1355.84     1559.02     84.05 o
   4   0  44      961.21     1110.47     75.58 o
   5   0  44      250.79      280.76     45.17 o
   6   0  44       22.34        8.84     20.47 o
   7   0  44       28.22       -0.68     23.53 o
   8   0  44       46.65       34.38     28.48 o
   9   0  44      298.12      245.97     44.95 o
  10   0  44      172.74      277.32     49.77 o
   1   1  44       28.98       39.61     18.95 o
   2   1  44        0.40        6.24     16.73 o
   3   1  44        0.32       -0.87     15.65 o
   4   1  44      259.39      257.50     30.31 o
   5   1  44      305.94      389.47     41.48 o
   6   1  44      587.60      647.97     45.46 o
   7   1  44       57.98       49.85     20.15 o
   8   1  44      373.08      425.82     45.71 o
   9   1  44       15.54       17.45     19.11 o
   0   2  44     2048.33     2415.10     88.71 o
   1   2  44       47.74       34.81     15.45 o
   2   2  44      254.76      229.09     23.38 o
   3   2  44        7.45        0.31     13.58 o
   4   2  44       39.99       27.37     16.66 o
   5   2  44       13.81       10.96     18.86 o
   6   2  44        0.07      -17.37     18.33 o
   7   2  44        0.58       10.08     17.77 o
   8   2  44        0.18       -9.52     16.94 o
   9   2  44       49.05       32.69     21.27 o
   1   3  44       25.38        2.22     13.48 o
   2   3  44      278.70      277.71     23.95 o
   3   3  44      131.33       94.40     20.22 o
   4   3  44      291.85      333.37     28.41 o
   5   3  44      551.81      646.95     52.00 o
   6   3  44        0.51       -6.29     19.39 o
   7   3  44      444.99      489.29     40.99 o
   8   3  44      289.28      307.36     40.80 o
   0   4  44      144.61      102.61     23.92 o
   1   4  44      105.21      110.08     17.26 o
   2   4  44      106.63      105.93     18.76 o
   3   4  44       15.55       27.10     14.59 o
   4   4  44       72.98       88.84     19.11 o
   5   4  44       91.48       70.73     19.12 o
   6   4  44       98.53      102.77     24.56 o
   7   4  44        8.18       25.51     20.16 o
   1   5  44        7.73       22.17     15.35 o
   2   5  44        2.23       -1.55     15.25 o
   3   5  44       55.87       35.92     17.23 o
   4   5  44       42.01       47.44     18.26 o
   5   5  44        1.43      -15.54     15.54 o
   0   6  44       24.58       50.55     26.94 o
   1   1  45       83.85       75.87     21.47 o
   2   1  45        6.30       17.81     17.94 o
   3   1  45      199.76      161.03     26.67 o
   4   1  45       80.57       64.55     20.49 o
   5   1  45       59.16       75.91     24.57 o
   6   1  45     1570.42     1752.76     67.71 o
   7   1  45       46.79       62.20     22.11 o
   8   1  45       59.73       73.80     23.30 o
   9   1  45       46.74       59.01     30.38 o
   0   2  45       82.91       88.24     27.07 o
   1   2  45       53.84       72.45     19.54 o
   2   2  45      162.91      148.46     20.98 o
   3   2  45      157.39      167.31     21.34 o
   4   2  45      460.14      484.96     45.89 o
   5   2  45      114.31      109.93     28.12 o
   6   2  45       21.90       26.43     19.29 o
   7   2  45       48.31       78.67     25.22 o
   8   2  45      412.43      419.32     39.83 o
   1   3  45       10.82       11.05     13.79 o
   2   3  45        0.49       27.49     14.79 o
   3   3  45        3.59        3.70     14.57 o
   4   3  45      399.76      478.63     32.84 o
   5   3  45        4.21       -2.85     16.68 o
   6   3  45       10.43       34.76     22.14 o
   7   3  45       11.31        0.33     17.97 o
   0   4  45      106.02      135.82     26.51 o
   1   4  45       27.98       33.26     13.94 o
   2   4  45        0.82        0.37     13.17 o
   3   4  45      236.34      236.09     25.68 o
   4   4  45        0.36        7.02     15.78 o
   5   4  45        5.34       11.11     16.20 o
   6   4  45        6.35       -3.11     19.47 o
   1   5  45      146.70      149.57     20.87 o
   2   5  45        0.21        8.87     16.79 o
   3   5  45        2.80       -8.50     15.74 o
   0   0  46     3853.28     4730.21    235.90 o
   1   0  46      594.62      635.58     60.97 o
   2   0  46        0.11        8.87     25.32 o
   3   0  46      126.23      116.86     35.05 o
   4   0  46      211.18      168.19     56.75 o
   5   0  46       12.72       25.26     26.11 o
   6   0  46       19.24       23.79     26.72 o
   7   0  46      227.69      229.88     58.61 o
   8   0  46       20.52       31.36     29.69 o
   1   1  46      330.89      277.61     32.28 o
   2   1  46      478.65      500.44     40.40 o
   3   1  46      200.62      183.43     30.74 o
   4   1  46       45.85       30.63     19.47 o
   5   1  46      100.07       64.18     21.29 o
   6   1  46      251.43      300.51     34.00 o
   7   1  46       33.94       69.35     22.44 o
   8   1  46       11.30       28.43     20.41 o
   0   2  46      195.62      281.59     46.53 o
   1   2  46        9.35       20.32     19.92 o
   2   2  46        0.23        4.06     15.16 o
   3   2  46      157.17      130.03     22.58 o
   4   2  46      709.38      710.72     52.66 o
   5   2  46      325.84      374.09     43.55 o
   6   2  46        0.04        2.82     16.83 o
   7   2  46      297.47      272.91     33.12 o
   1   3  46       12.79       15.08     14.53 o
   2   3  46      322.21      320.85     26.44 o
   3   3  46       33.59       49.41     18.03 o
   4   3  46      800.86      863.04     63.09 o
   5   3  46      399.70      421.89     45.78 o
   6   3  46       37.91       21.48     21.79 o
   0   4  46        9.73       35.33     20.90 o
   1   4  46        0.07        0.02     13.49 o
   2   4  46     1123.87     1358.53     53.13 o
   3   4  46        6.50        6.92     16.15 o
   4   4  46        8.54       23.65     16.97 o
   1   1  47      483.94      540.75     46.62 o
   2   1  47      231.66      243.42     30.98 o
   3   1  47      382.41      417.25     34.20 o
   4   1  47       92.45      107.26     24.87 o
   5   1  47        7.82        4.92     17.76 o
   6   1  47        6.32        8.79     18.07 o
   0   2  47      883.01      979.25    105.69 o
   1   2  47      201.48      183.98     25.33 o
   2   2  47      657.76      953.28     47.21 o
   3   2  47        0.05        3.37     18.48 o
   4   2  47       38.73       29.72     19.46 o
   5   2  47       12.06       13.62     21.29 o
   6   2  47      156.08      181.61     29.42 o
   1   3  47      123.37      120.25     18.15 o
   2   3  47        0.31       14.70     15.46 o
   3   3  47        1.62       -8.74     17.15 o
   4   3  47      168.24      201.82     26.98 o
   5   3  47       99.94      122.46     50.21 o
   0   4  47        4.78       11.48     20.58 o
   1   4  47      183.33      152.67     20.25 o
   2   4  47        2.50       21.77     16.25 o
   0   0  48      607.48      902.95    104.21 o
   1   0  48      339.40      536.50     85.16 o
   2   0  48       46.05       45.69     30.72 o
   3   0  48       21.41       43.05     34.99 o
   4   0  48       94.09      119.51     36.23 o
   5   0  48     1451.81     1845.16    142.36 o
   1   1  48      343.75      450.55     40.25 o
   2   1  48        8.37       49.49     22.88 o
   3   1  48      164.40      124.91     23.85 o
   4   1  48       19.66       30.99     23.59 o
   5   1  48       11.27       18.62     19.66 o
   0   2  48        0.15       39.29     30.26 o
   1   2  48       38.88       46.54     19.67 o
   2   2  48       91.50      133.17     25.21 o
   3   2  48      154.59      122.61     26.49 o
   4   2  48      182.81      148.32     27.21 o
   1   3  48      484.41      466.56     28.74 o
   2   3  48        6.31       13.96     17.13 o
   1   1  49       10.78        4.95     19.52 o
   2   1  49      892.52      937.79     48.20 o
   3   1  49       18.33       16.72     21.02 o
   0   2  49      203.41      166.04     41.98 o
   1   2  49      220.57      193.27     34.97 o
 
